# Supplementary material for: catena-Poly[[[triaqua­copper(II)]-μ-2,2′-bipyridine-3,3′-dicarboxyl­ato-κ3 N,N′:O] monohydrate]
Source: Acta Crystallogr Sect E Struct Rep Online. 2011 Nov 9;67(Pt 12):m1710–1. doi: 10.1107/S1600536811046423 (PMC3238631; doi:10.1107/S1600536811046423)
Supplement: Supplementary file 1 [file e-67-m1710-sup1.cif]

##############################################################################
#                                                                            #
# This CIF contains the data in a paper accepted for publication in          #
# Acta Crystallographica Section E. It conforms to the requirements of       #
# Notes for Authors for Acta Crystallographica Section E, and has been       #
# peer reviewed under the auspices of the IUCr Commission on Journals.       #
#                                                                            #
# Full details of the Crystallographic Information File format               #
# are given in the paper "The Crystallographic Information File (CIF):       #
# a New Standard Archive File for Crystallography" by S. R. Hall, F. H.      #
# Allen and I. D. Brown [Acta Cryst. (1991), A47, 655-685].                  #
#                                                                            #
# The current version of the core CIF dictionary is obtainable from          #
# ftp://ftp.iucr.org/pub/cif_core.dic.                                       #
#                                                                            #
# Software is freely available for graphical display of the structure(s)     #
# in this CIF. For information consult the CIF software page                 #
# http://www.iucr.org/resources/cif/software.                                #
#                                                                            #
# This file may be used for bona fide research purposes within the           #
# scientific community so long as proper attribution is given to the journal # 
# article from which it was obtained.                                        #
#                                                                            #
##############################################################################
data_I
_audit_creation_method     SHELXL-97
_chemical_name_systematic
;
<i>catena</i>-Poly[[[triaquacopper(II)]-\m-2,2'-bipyridine-3,3'-dicarboxylato-
\k^3^<i>N</i>,<i>N</i>':<i>O</i>] monohydrate]
;
_chemical_name_common     ?
_chemical_formula_moiety     'C12 H12 Cu N2 O7, H2 O'
_chemical_formula_sum     'C12 H14 Cu N2 O8'
_chemical_formula_iupac     '[Cu (C12 H6 N2 O4) (H2 O)3], H2 O'
_chemical_formula_weight     377.79
_chemical_melting_point     ?
_symmetry_cell_setting     monoclinic
_symmetry_space_group_name_H-M     'P 21/n'
_symmetry_space_group_name_Hall     '-P 2yn'
loop_
    _symmetry_equiv_pos_as_xyz
    'x, y, z'
    '-x+1/2, y+1/2, -z+1/2'
    '-x, -y, -z'
    'x-1/2, -y-1/2, z-1/2'
_cell_length_a     9.950(4)
_cell_length_b     9.161(4)
_cell_length_c     15.974(7)
_cell_angle_alpha     90.00
_cell_angle_beta     96.848(8)
_cell_angle_gamma     90.00
_cell_volume     1445.7(10)
_cell_formula_units_Z     4
_cell_measurement_reflns_used     ?
_cell_measurement_theta_min     0.992
_cell_measurement_theta_max     28.35
_cell_measurement_temperature     296(2)
_exptl_crystal_description     'rod-like'
_exptl_crystal_colour     'blue'
_exptl_crystal_size_max     0.3
_exptl_crystal_size_mid     0.18
_exptl_crystal_size_min     0.15
_exptl_crystal_density_diffrn     1.736
_exptl_crystal_density_meas     ?
_exptl_crystal_density_method     'not measured'
_exptl_crystal_F_000     772
_exptl_absorpt_coefficient_mu     1.557
_exptl_absorpt_correction_type     multi-scan
_exptl_absorpt_process_details     '(SADABS; Bruker, 2005)'
_exptl_absorpt_correction_T_min     0.722
_exptl_absorpt_correction_T_max     0.792
_exptl_special_details     ?
_diffrn_ambient_temperature     296(2)
_diffrn_radiation_type     MoK\a
_diffrn_radiation_wavelength     0.71073
_diffrn_radiation_source     'fine-focus sealed tube'
_diffrn_radiation_monochromator     graphite
_diffrn_measurement_device_type     'Bruker APEXII CCD area-detector'
_diffrn_measurement_method     'phi and omega scans'
_diffrn_detector_area_resol_mean     5.00
_diffrn_reflns_number     10263
_diffrn_reflns_av_R_equivalents     0.0619
_diffrn_reflns_av_sigmaI/netI     0.0722
_diffrn_reflns_theta_min     2.30
_diffrn_reflns_theta_max     28.35
_diffrn_reflns_theta_full     28.35
_diffrn_measured_fraction_theta_max     0.992
_diffrn_measured_fraction_theta_full     0.992
_diffrn_reflns_limit_h_min     -10
_diffrn_reflns_limit_h_max     13
_diffrn_reflns_limit_k_min     -12
_diffrn_reflns_limit_k_max     12
_diffrn_reflns_limit_l_min     -21
_diffrn_reflns_limit_l_max     21
_diffrn_standards_number     ?
_diffrn_standards_interval_count     ?
_diffrn_standards_interval_time     ?
_diffrn_standards_decay_%     0
_refine_special_details
;
Refinement of <i>F</i>^2^ against ALL reflections. The weighted <i>R</i>-factor
<i>wR</i> and goodness of fit <i>S</i> are based on <i>F</i>^2^, conventional
<i>R</i>-factors <i>R</i> are based on <i>F</i>, with <i>F</i> set to zero for
negative <i>F</i>^2^. The threshold expression of <i>F</i>^2^ >
\s(<i>F</i>^2^) is used only for calculating <i>R</i>-factors(gt) <i>etc</i>.
and is not relevant to the choice of reflections for refinement.
<i>R</i>-factors based on <i>F</i>^2^ are statistically about twice as large
as those based on <i>F</i>, and <i>R</i>- factors based on ALL data will be
even larger.
;
_reflns_number_total     3585
_reflns_number_gt     2268
_reflns_threshold_expression     I>2sigma(I)
_refine_ls_structure_factor_coef     Fsqd
_refine_ls_matrix_type     full
_refine_ls_R_factor_all     0.0909
_refine_ls_R_factor_gt     0.0543
_refine_ls_wR_factor_gt     0.1344
_refine_ls_wR_factor_ref     0.1531
_refine_ls_goodness_of_fit_ref     1.079
_refine_ls_restrained_S_all     1.079
_refine_ls_number_reflns     3585
_refine_ls_number_parameters     208
_refine_ls_number_restraints     0
_refine_ls_hydrogen_treatment     constr
_refine_ls_weighting_scheme     calc
_refine_ls_weighting_details
         'calc w=1/[\s^2^(Fo^2^)+(0.0663P)^2^+0.4177P] where P=(Fo^2^+2Fc^2^)/3'
_atom_sites_solution_hydrogens     geom
_atom_sites_solution_primary     direct
_atom_sites_solution_secondary     difmap
_refine_ls_shift/su_max     0.000
_refine_ls_shift/su_mean     0.000
_refine_diff_density_max     1.015
_refine_diff_density_min     -1.128
_refine_ls_extinction_method     none
_refine_ls_extinction_coef     ?
loop_
    _atom_type_symbol
    _atom_type_description
    _atom_type_scat_dispersion_real
    _atom_type_scat_dispersion_imag
    _atom_type_scat_source
    'C' 'C' 0.0033 0.0016
                         'International Tables Vol C Tables 4.2.6.8 and 6.1.1.4'
    'H' 'H' 0.0000 0.0000
                         'International Tables Vol C Tables 4.2.6.8 and 6.1.1.4'
    'N' 'N' 0.0061 0.0033
                         'International Tables Vol C Tables 4.2.6.8 and 6.1.1.4'
    'O' 'O' 0.0106 0.0060
                         'International Tables Vol C Tables 4.2.6.8 and 6.1.1.4'
    'Cu' 'Cu' 0.3201 1.2651
                         'International Tables Vol C Tables 4.2.6.8 and 6.1.1.4'
_computing_data_collection     'APEX2 (Bruker, 2005)'
_computing_cell_refinement     'SAINT (Bruker, 2005)'
_computing_data_reduction     'SAINT (Bruker, 2005)'
_computing_structure_solution     'SHELXS97 (Sheldrick, 2008)'
_computing_structure_refinement     'SHELXL97 (Sheldrick, 2008)'
_computing_molecular_graphics     'SHELXTL (Sheldrick, 2008)'
_computing_publication_material     'SHELXTL (Sheldrick, 2008)'
loop_
    _atom_site_type_symbol
    _atom_site_label
    _atom_site_fract_x
    _atom_site_fract_y
    _atom_site_fract_z
    _atom_site_U_iso_or_equiv
    _atom_site_adp_type
    _atom_site_calc_flag
    _atom_site_refinement_flags
    _atom_site_occupancy
    _atom_site_symmetry_multiplicity
    _atom_site_disorder_assembly
    _atom_site_disorder_group
    Cu Cu1 -0.03139(5) 0.32126(5) 0.24233(3) 0.02945(18) Uani d . 1 1 . .
    O O1 0.5391(3) 0.5386(4) 0.1205(3) 0.0636(12) Uani d . 1 1 . .
    O O2 0.4238(3) 0.6377(3) 0.21712(17) 0.0274(6) Uani d . 1 1 . .
    O O3 0.4864(3) 0.2420(4) 0.2535(2) 0.0508(9) Uani d . 1 1 . .
    O O4 0.6054(3) 0.4033(3) 0.3363(2) 0.0453(9) Uani d . 1 1 . .
    O O5 -0.1561(3) 0.1917(3) 0.1632(2) 0.0487(9) Uani d . 1 1 . .
    H H5A -0.2390 0.2119 0.1489 0.058 Uiso d R 1 1 . .
    H H5 -0.1267 0.1045 0.1642 0.058 Uiso d R 1 1 . .
    O O6 -0.1426(3) 0.5059(3) 0.19990(19) 0.0373(7) Uani d . 1 1 . .
    H H6A -0.1026 0.5863 0.2126 0.045 Uiso d R 1 1 . .
    H H6 -0.2252 0.5142 0.1795 0.045 Uiso d R 1 1 . .
    O O7 -0.1432(3) 0.3074(3) 0.3421(2) 0.0375(7) Uani d . 1 1 . .
    H H7A -0.2269 0.3278 0.3398 0.045 Uiso d R 1 1 . .
    H H7 -0.1294 0.2276 0.3689 0.045 Uiso d R 1 1 . .
    N N1 0.1256(3) 0.4331(3) 0.31322(19) 0.0232(7) Uani d . 1 1 . .
    N N2 0.1029(3) 0.3501(3) 0.1547(2) 0.0243(7) Uani d . 1 1 . .
    C C1 0.0730(4) 0.3334(5) 0.0718(3) 0.0346(10) Uani d . 1 1 . .
    H H1 -0.0109 0.2945 0.0514 0.042 Uiso calc . 1 1 . .
    C C2 0.1597(5) 0.3706(6) 0.0152(3) 0.0438(12) Uani d . 1 1 . .
    H H2 0.1373 0.3541 -0.0422 0.053 Uiso calc . 1 1 . .
    C C3 0.2821(5) 0.4335(5) 0.0460(3) 0.0399(11) Uani d . 1 1 . .
    H H3 0.3430 0.4599 0.0088 0.048 Uiso calc . 1 1 . .
    C C4 0.3149(4) 0.4575(4) 0.1313(2) 0.0264(8) Uani d . 1 1 . .
    C C5 0.2231(4) 0.4074(4) 0.1854(2) 0.0225(8) Uani d . 1 1 . .
    C C6 0.2437(4) 0.4159(4) 0.2795(2) 0.0230(8) Uani d . 1 1 . .
    C C7 0.3662(4) 0.4059(4) 0.3308(2) 0.0261(9) Uani d . 1 1 . .
    C C8 0.3664(4) 0.4325(5) 0.4164(3) 0.0370(10) Uani d . 1 1 . .
    H H8 0.4477 0.4297 0.4517 0.044 Uiso calc . 1 1 . .
    C C9 0.2479(5) 0.4629(6) 0.4497(3) 0.0420(11) Uani d . 1 1 . .
    H H9 0.2483 0.4865 0.5063 0.050 Uiso calc . 1 1 . .
    C C10 0.1292(4) 0.4572(5) 0.3962(3) 0.0336(10) Uani d . 1 1 . .
    H H10 0.0479 0.4707 0.4186 0.040 Uiso calc . 1 1 . .
    C C11 0.4367(4) 0.5507(5) 0.1593(3) 0.0335(10) Uani d . 1 1 . .
    C C12 0.4963(4) 0.3469(4) 0.3029(3) 0.0304(9) Uani d . 1 1 . .
    O O1W 0.5895(3) 0.2368(4) 0.0943(3) 0.0610(11) Uani d . 1 1 . .
    H H1WA 0.5835 0.3265 0.0808 0.073 Uiso d R 1 1 . .
    H H1W 0.5492 0.2392 0.1383 0.073 Uiso d R 1 1 . .
loop_
    _atom_site_aniso_label
    _atom_site_aniso_U_11
    _atom_site_aniso_U_22
    _atom_site_aniso_U_33
    _atom_site_aniso_U_12
    _atom_site_aniso_U_13
    _atom_site_aniso_U_23
    Cu1 0.0221(3) 0.0281(3) 0.0382(3) -0.0002(2) 0.0039(2) 0.0025(2)
    O1 0.054(2) 0.065(2) 0.082(3) -0.0323(19) 0.051(2) -0.039(2)
    O2 0.0259(14) 0.0270(14) 0.0306(15) -0.0058(12) 0.0086(11) -0.0046(12)
    O3 0.0329(17) 0.044(2) 0.076(3) 0.0054(15) 0.0063(17) -0.0190(19)
    O4 0.0202(15) 0.0339(17) 0.079(3) 0.0038(13) -0.0036(15) -0.0010(17)
    O5 0.0301(17) 0.0296(17) 0.081(3) -0.0008(13) -0.0178(16) -0.0044(16)
    O6 0.0261(15) 0.0325(16) 0.0517(19) 0.0042(12) -0.0018(13) 0.0067(14)
    O7 0.0219(14) 0.0347(17) 0.058(2) 0.0061(12) 0.0150(13) 0.0121(14)
    N1 0.0223(16) 0.0232(16) 0.0243(17) 0.0012(13) 0.0033(13) 0.0001(13)
    N2 0.0232(16) 0.0259(17) 0.0237(17) -0.0036(13) 0.0018(13) -0.0011(13)
    C1 0.034(2) 0.038(2) 0.031(2) -0.0079(19) 0.0003(18) -0.0036(19)
    C2 0.057(3) 0.049(3) 0.026(2) -0.006(2) 0.002(2) -0.006(2)
    C3 0.049(3) 0.043(3) 0.030(2) -0.008(2) 0.016(2) -0.003(2)
    C4 0.027(2) 0.026(2) 0.028(2) -0.0050(16) 0.0089(16) -0.0048(16)
    C5 0.0226(18) 0.0193(18) 0.026(2) 0.0027(15) 0.0040(15) -0.0014(15)
    C6 0.0201(18) 0.0187(18) 0.030(2) -0.0027(15) 0.0026(15) -0.0003(15)
    C7 0.0236(19) 0.0221(19) 0.031(2) -0.0005(15) -0.0016(16) -0.0004(16)
    C8 0.033(2) 0.040(3) 0.034(2) -0.003(2) -0.0097(19) -0.001(2)
    C9 0.045(3) 0.060(3) 0.021(2) -0.007(2) 0.0029(19) -0.003(2)
    C10 0.034(2) 0.038(2) 0.031(2) -0.0007(19) 0.0101(18) -0.0053(19)
    C11 0.030(2) 0.032(2) 0.040(3) -0.0075(18) 0.0146(18) -0.0015(19)
    C12 0.0213(19) 0.025(2) 0.044(3) 0.0033(16) 0.0005(17) 0.0032(18)
    O1W 0.040(2) 0.056(2) 0.086(3) 0.0137(18) 0.0043(19) -0.014(2)
_geom_special_details
;
All s.u.'s (except the s.u. in the dihedral angle between two l.s. planes) are
estimated using the full covariance matrix. The cell s.u.'s are taken into
account individually in the estimation of s.u.'s in distances, angles and
torsion angles; correlations between s.u.'s in cell parameters are only used
when they are defined by crystal symmetry. An approximate (isotropic)
treatment of cell s.u.'s is used for estimating s.u.'s involving l.s. planes.
;
loop_
    _geom_bond_atom_site_label_1
    _geom_bond_atom_site_label_2
    _geom_bond_site_symmetry_2
    _geom_bond_distance
    _geom_bond_publ_flag
    Cu1 O5 . 2.043(3) ?
    Cu1 O7 . 2.053(3) ?
    Cu1 O2 2_545 2.056(3) ?
    Cu1 N2 . 2.064(3) ?
    Cu1 N1 . 2.085(3) ?
    Cu1 O6 . 2.090(3) ?
    O1 C11 . 1.259(5) ?
    O2 C11 . 1.239(5) ?
    O2 Cu1 2 2.056(3) ?
    O3 C12 . 1.241(5) ?
    O4 C12 . 1.261(5) ?
    O5 H5A . 0.8500 ?
    O5 H5 . 0.8500 ?
    O6 H6A . 0.8501 ?
    O6 H6 . 0.8509 ?
    O7 H7A . 0.8500 ?
    O7 H7 . 0.8499 ?
    N1 C10 . 1.341(5) ?
    N1 C6 . 1.359(5) ?
    N2 C1 . 1.332(5) ?
    N2 C5 . 1.344(5) ?
    C1 C2 . 1.365(6) ?
    C1 H1 . 0.9300 ?
    C2 C3 . 1.383(6) ?
    C2 H2 . 0.9300 ?
    C3 C4 . 1.380(6) ?
    C3 H3 . 0.9300 ?
    C4 C5 . 1.408(5) ?
    C4 C11 . 1.506(5) ?
    C5 C6 . 1.495(5) ?
    C6 C7 . 1.388(5) ?
    C7 C8 . 1.389(6) ?
    C7 C12 . 1.518(5) ?
    C8 C9 . 1.379(6) ?
    C8 H8 . 0.9300 ?
    C9 C10 . 1.373(6) ?
    C9 H9 . 0.9300 ?
    C10 H10 . 0.9300 ?
    O1W H1WA . 0.8500 ?
    O1W H1W . 0.8500 ?
loop_
    _geom_angle_atom_site_label_1
    _geom_angle_atom_site_label_2
    _geom_angle_atom_site_label_3
    _geom_angle_site_symmetry_1
    _geom_angle_site_symmetry_3
    _geom_angle
    _geom_angle_publ_flag
    O5 Cu1 O7 . . 95.69(14) ?
    O5 Cu1 O2 . 2_545 88.56(12) ?
    O7 Cu1 O2 . 2_545 90.86(11) ?
    O5 Cu1 N2 . . 92.82(14) ?
    O7 Cu1 N2 . . 171.37(12) ?
    O2 Cu1 N2 2_545 . 87.91(12) ?
    O5 Cu1 N1 . . 169.05(13) ?
    O7 Cu1 N1 . . 92.80(12) ?
    O2 Cu1 N1 2_545 . 84.41(12) ?
    N2 Cu1 N1 . . 78.58(12) ?
    O5 Cu1 O6 . . 90.61(12) ?
    O7 Cu1 O6 . . 89.24(11) ?
    O2 Cu1 O6 2_545 . 179.16(12) ?
    N2 Cu1 O6 . . 92.12(12) ?
    N1 Cu1 O6 . . 96.42(12) ?
    C11 O2 Cu1 . 2 131.7(3) ?
    Cu1 O5 H5A . . 122.6 ?
    Cu1 O5 H5 . . 110.6 ?
    H5A O5 H5 . . 122.0 ?
    Cu1 O6 H6A . . 114.2 ?
    Cu1 O6 H6 . . 130.3 ?
    H6A O6 H6 . . 114.7 ?
    Cu1 O7 H7A . . 124.9 ?
    Cu1 O7 H7 . . 111.9 ?
    H7A O7 H7 . . 108.0 ?
    C10 N1 C6 . . 119.2(3) ?
    C10 N1 Cu1 . . 123.3(3) ?
    C6 N1 Cu1 . . 110.8(2) ?
    C1 N2 C5 . . 119.4(3) ?
    C1 N2 Cu1 . . 125.1(3) ?
    C5 N2 Cu1 . . 115.0(2) ?
    N2 C1 C2 . . 123.1(4) ?
    N2 C1 H1 . . 118.4 ?
    C2 C1 H1 . . 118.4 ?
    C1 C2 C3 . . 117.9(4) ?
    C1 C2 H2 . . 121.1 ?
    C3 C2 H2 . . 121.1 ?
    C4 C3 C2 . . 120.8(4) ?
    C4 C3 H3 . . 119.6 ?
    C2 C3 H3 . . 119.6 ?
    C3 C4 C5 . . 117.4(4) ?
    C3 C4 C11 . . 118.1(4) ?
    C5 C4 C11 . . 124.1(3) ?
    N2 C5 C4 . . 121.2(3) ?
    N2 C5 C6 . . 113.4(3) ?
    C4 C5 C6 . . 125.4(3) ?
    N1 C6 C7 . . 121.0(4) ?
    N1 C6 C5 . . 112.5(3) ?
    C7 C6 C5 . . 126.5(3) ?
    C6 C7 C8 . . 117.8(4) ?
    C6 C7 C12 . . 124.8(4) ?
    C8 C7 C12 . . 116.7(4) ?
    C9 C8 C7 . . 121.0(4) ?
    C9 C8 H8 . . 119.5 ?
    C7 C8 H8 . . 119.5 ?
    C10 C9 C8 . . 117.7(4) ?
    C10 C9 H9 . . 121.2 ?
    C8 C9 H9 . . 121.2 ?
    N1 C10 C9 . . 122.8(4) ?
    N1 C10 H10 . . 118.6 ?
    C9 C10 H10 . . 118.6 ?
    O2 C11 O1 . . 125.8(4) ?
    O2 C11 C4 . . 115.8(3) ?
    O1 C11 C4 . . 118.3(4) ?
    O3 C12 O4 . . 125.9(4) ?
    O3 C12 C7 . . 117.1(4) ?
    O4 C12 C7 . . 116.8(4) ?
    H1WA O1W H1W . . 99.2 ?
loop_
    _geom_hbond_atom_site_label_D
    _geom_hbond_atom_site_label_H
    _geom_hbond_atom_site_label_A
    _geom_hbond_site_symmetry_A
    _geom_hbond_distance_DH
    _geom_hbond_distance_HA
    _geom_hbond_distance_DA
    _geom_hbond_angle_DHA
    O5 H5A O1W 1_455 0.85 1.84 2.669(5) 166.5
    O5 H5 O4 2_545 0.85 1.86 2.689(4) 166.5
    O6 H6A O3 2 0.85 1.88 2.715(5) 169.4
    O6 H6 O1 1_455 0.85 2.43 3.282(5) 179.7
    O7 H7A O4 1_455 0.85 1.80 2.642(4) 170.0
    O7 H7 O1 2_545 0.85 1.95 2.711(4) 148.6
    O1W H1WA O1 . 0.85 2.11 2.850(5) 145.7
    O1W H1W O3 . 0.85 2.01 2.854(6) 170.0
data_global
_journal_date_recd_electronic     2011-10-12
_journal_date_accepted     2011-11-03
_journal_name_full     'Acta Crystallographica, Section E'
_journal_year     2011
_journal_volume     67
_journal_issue     12
_journal_page_first     m1710
_journal_page_last     m1711
_journal_paper_category     QM
_journal_coeditor_code     YK2027
_publ_contact_author_name     'Qinhe Pan'
_publ_contact_author_address
;
Department of Materials and Chemical Engineering
Ministry of Education Key Laboratory of Application Technology of Hainan
Superior Resources Chemical Materials
Hainan University
Haikou 570228
Hainan Province
People's Republic of China
;
_publ_contact_author_email     panqinhe@163.com
_publ_contact_author_fax     +86-898-66193342
_publ_contact_author_phone     +86-898-66193342
_publ_section_title
;\
<i>catena</i>-Poly[[[triaquacopper(II)]-\m-2,2'-bipyridine-3,3'-dicarboxylato-\
\k^3^<i>N</i>,<i>N</i>':<i>O</i>] monohydrate]
;
loop_
    _publ_author_name
    _publ_author_footnote
    _publ_author_address
    'Wu, Qihui' .
;
Department of Materials and Chemical Engineering
Ministry of Education Key Laboratory of Application Technology of Hainan
Superior Resources Chemical Materials
Hainan University
Haikou 570228
Hainan Province
People's Republic of China
;
    'Wang, Fuxiang' .
;
Department of Materials and Chemical Engineering
Ministry of Education Key Laboratory of Application Technology of Hainan
Superior Resources Chemical Materials
Hainan University
Haikou 570228
Hainan Province
People's Republic of China
;
    'Jiang, Nanqing' .
;
Department of Materials and Chemical Engineering
Ministry of Education Key Laboratory of Application Technology of Hainan
Superior Resources Chemical Materials
Hainan University
Haikou 570228
Hainan Province
People's Republic of China
;
    'Cao, Li' .
;
Department of Materials and Chemical Engineering
Ministry of Education Key Laboratory of Application Technology of Hainan
Superior Resources Chemical Materials
Hainan University
Haikou 570228
Hainan Province
People's Republic of China
;
    'Pan, Qinhe' .
;
Department of Materials and Chemical Engineering
Ministry of Education Key Laboratory of Application Technology of Hainan
Superior Resources Chemical Materials
Hainan University
Haikou 570228
Hainan Province
People's Republic of China
;
