# Supplementary material for: catena-Poly[[[triaqua­copper(II)]-μ-2,2′-bipyridine-3,3′-dicarboxyl­ato-κ3 N,N′:O] monohydrate]
Source: Acta Crystallogr Sect E Struct Rep Online. 2011 Nov 9;67(Pt 12):m1710–1. doi: 10.1107/S1600536811046423 (PMC3238631; doi:10.1107/S1600536811046423)
Supplement: Supplementary file 2 [file e-67-m1710-Isup2.hkl]

# 
# h,k,l, Fc-squared, Fo-squared, sigma(Fo-squared) and status flag 
# 
data_I
_shelx_title ' a in P2(1)/n' 
_shelx_refln_list_code          4 
_shelx_F_calc_maximum      227.35 
_exptl_crystal_F_000       772.00 
_reflns_d_resolution_high  0.7483 
 
loop_ 
 _symmetry_equiv_pos_as_xyz 
 'x, y, z' 
 '-x+1/2, y+1/2, -z+1/2' 
 '-x, -y, -z' 
 'x-1/2, -y-1/2, z-1/2' 
 
_cell_length_a     9.9497 
_cell_length_b     9.1612 
_cell_length_c    15.9743 
_cell_angle_alpha  90.000 
_cell_angle_beta   96.848 
_cell_angle_gamma  90.000 
 
_shelx_F_squared_multiplier     1.000 
 
loop_ 
 _refln_index_h 
 _refln_index_k 
 _refln_index_l 
 _refln_F_squared_calc 
 _refln_F_squared_meas 
 _refln_F_squared_sigma 
 _refln_observed_status 
   2   0   0    12286.80    13138.62    323.88 o 
   4   0   0      432.71      671.32     31.36 o 
   6   0   0      221.90      214.01     25.20 o 
   8   0   0     1506.03     1466.35     66.65 o 
  10   0   0      522.41      581.93     85.47 o 
  12   0   0      180.99       57.32     45.04 o 
   1   1   0       11.91        9.46      2.19 o 
   2   1   0       40.64       88.21      7.34 o 
   3   1   0       88.86      134.81     10.05 o 
   4   1   0      150.68      299.26     16.68 o 
   5   1   0       42.27       29.57      7.75 o 
   6   1   0     3504.31     3370.59     76.45 o 
   7   1   0      509.42      554.78     30.06 o 
   8   1   0     8120.67     7916.91    182.98 o 
   9   1   0       28.73       32.37     23.13 o 
  10   1   0     1752.57     1716.93    410.99 o 
  11   1   0      359.64      281.62    164.55 o 
  12   1   0      146.97      135.15     39.01 o 
  13   1   0       15.01       32.80     35.66 o 
   0   2   0       14.95       25.59      9.21 o 
   1   2   0    11582.23    12396.40    250.00 o 
   2   2   0    15356.49    15686.64    315.54 o 
   3   2   0     3569.98     3678.42     74.06 o 
   4   2   0     1545.09     1644.48     41.59 o 
   5   2   0     4119.77     4029.10     85.08 o 
   6   2   0      852.07      907.46     32.10 o 
   7   2   0     2280.13     2365.20     70.70 o 
   8   2   0       55.38       60.64     18.26 o 
   9   2   0      115.74      123.07     24.33 o 
  10   2   0       28.91       22.17     19.11 o 
  11   2   0      264.34      264.75     47.37 o 
  12   2   0       11.81      -26.58     26.58 o 
  13   2   0       93.13       60.24     41.97 o 
   1   3   0     9755.55     9037.96    229.39 o 
   2   3   0     2809.21     2972.70     54.79 o 
   3   3   0     5634.46     5258.45     90.46 o 
   4   3   0      378.58      406.26     19.87 o 
   5   3   0     1424.84     1367.36     38.48 o 
   6   3   0        0.79        2.97      7.45 o 
   7   3   0      139.35      143.85     22.99 o 
   8   3   0       45.87       39.60     20.92 o 
   9   3   0      193.58      216.19     30.20 o 
  10   3   0      181.67      192.45     31.83 o 
  11   3   0      216.24      291.30     75.54 o 
  12   3   0        0.61        7.71     31.73 o 
   0   4   0      636.65      751.85     50.16 o 
   1   4   0     6554.72     7011.43    186.50 o 
   2   4   0       94.38      151.96     15.44 o 
   3   4   0      227.04      196.39     12.99 o 
   4   4   0       16.93       15.05      6.79 o 
   5   4   0     1860.66     1783.11     48.09 o 
   6   4   0      292.54      304.29     30.15 o 
   7   4   0     1454.28     1389.44     57.81 o 
   8   4   0        5.35       -5.65     14.66 o 
   9   4   0     3644.12     3760.84    271.77 o 
  10   4   0       41.50       25.69     22.04 o 
  11   4   0      628.97      750.67    138.89 o 
  12   4   0        0.21      -14.23     26.72 o 
   1   5   0     8234.04     8366.43    224.50 o 
   2   5   0       18.07       17.87      7.46 o 
   3   5   0      991.92      918.99     29.87 o 
   4   5   0      439.16      413.81     20.04 o 
   5   5   0       11.42       18.55     10.12 o 
   6   5   0       71.35       84.28     19.24 o 
   7   5   0      303.85      366.29     74.75 o 
   8   5   0      464.62      482.01     46.78 o 
   9   5   0        0.78       -1.05     19.69 o 
  10   5   0      524.21      600.02     52.82 o 
  11   5   0      118.45      152.13     43.90 o 
  12   5   0        3.69       15.87     46.06 o 
   0   6   0     1405.67     1137.76     76.77 o 
   1   6   0      485.64      583.26     58.86 o 
   2   6   0     3282.21     3138.94     84.36 o 
   3   6   0       16.51       -0.48      8.17 o 
   4   6   0      445.01      486.27     26.35 o 
   5   6   0      186.84      177.56     38.13 o 
   6   6   0      635.29      716.26     56.89 o 
   7   6   0      371.01      515.14     74.97 o 
   8   6   0      202.40      163.82     30.30 o 
   9   6   0      170.67      197.27     34.70 o 
  10   6   0      153.73       84.47     36.26 o 
  11   6   0       49.95       56.68     36.49 o 
   1   7   0        8.11       19.43     17.53 o 
   2   7   0     1132.20     1092.50     40.11 o 
   3   7   0      507.85      565.39     31.79 o 
   4   7   0      347.37      500.05    113.62 o 
   5   7   0       17.11       25.68     20.17 o 
   6   7   0     1456.13     1601.82     92.63 o 
   7   7   0       34.36        8.15     19.07 o 
   8   7   0      686.50      640.92     90.33 o 
   9   7   0       22.93       21.86     31.39 o 
  10   7   0      311.85      377.69     59.71 o 
   0   8   0     2711.04     2463.87    137.17 o 
   1   8   0        7.17        9.46     17.85 o 
   2   8   0      302.61      323.69     25.94 o 
   3   8   0       11.46       -6.69     21.60 o 
   4   8   0      284.09      221.09     43.76 o 
   5   8   0      280.24      286.04     44.50 o 
   6   8   0      182.44      171.88     37.82 o 
   7   8   0       52.29       40.77     32.91 o 
   8   8   0       29.81       25.48     30.95 o 
   9   8   0      107.93      102.73     41.97 o 
   1   9   0      420.54      488.67     35.42 o 
   2   9   0      788.53      801.18     52.70 o 
   3   9   0      293.33      277.95     43.42 o 
   4   9   0      176.98      209.84     40.53 o 
   5   9   0       39.65       52.61     28.56 o 
   6   9   0        2.61       20.90     28.76 o 
   7   9   0        9.05        5.48     28.52 o 
   8   9   0      331.89      249.31     52.44 o 
   0  10   0        3.40        8.19     31.73 o 
   1  10   0        4.06       -1.06     18.05 o 
   2  10   0      125.69       85.20     31.79 o 
   3  10   0      188.90      139.34     35.64 o 
   4  10   0        7.51      -15.62     24.83 o 
   5  10   0      171.73      133.14     40.18 o 
   6  10   0       18.91       22.55     32.72 o 
   7  10   0      456.78      488.31    106.71 o 
   1  11   0      484.08      597.78     65.05 o 
   2  11   0       43.91       15.89     35.06 o 
   3  11   0      362.64      267.96     48.88 o 
   4  11   0        0.15      -36.59     36.59 o 
   5  11   0      300.64      244.24     49.18 o 
   1  12   0       11.61        3.07     47.09 o 
   2  12   0       58.66       85.47     48.62 o 
 -13   0   1       83.19      106.97     58.35 o 
 -11   0   1      384.15      271.26     66.54 o 
  -9   0   1     1887.91     2071.19     87.19 o 
  -7   0   1     2702.29     2694.79     95.24 o 
  -5   0   1      420.44      381.64     43.50 o 
  -3   0   1     6648.78     6720.95    175.89 o 
  -1   0   1     1123.27     1218.93     41.46 o 
   1   0   1      656.49      806.17     31.99 o 
   3   0   1     2152.29     1803.63     57.11 o 
   5   0   1       57.46       10.88     10.53 o 
   7   0   1     7877.80     7870.45    222.70 o 
   9   0   1     2208.73     2246.42    135.37 o 
  13   0   1      179.94      113.11     61.42 o 
 -13   1   1      111.36      107.90     41.61 o 
 -12   1   1        3.08       -9.66     28.28 o 
 -11   1   1      732.40      662.19     67.80 o 
 -10   1   1        5.00        2.55     17.29 o 
  -9   1   1      315.46      294.99     59.67 o 
  -8   1   1     4054.43     4286.70     98.93 o 
  -7   1   1        3.48       10.60      9.15 o 
  -6   1   1      621.92      641.71     36.35 o 
  -5   1   1      515.48      508.91     33.76 o 
  -4   1   1      128.04      194.76     14.30 o 
  -3   1   1      377.41      307.17     15.74 o 
  -2   1   1       68.09       47.04      7.02 o 
  -1   1   1     8582.75     8482.76    147.07 o 
   0   1   1      195.34      205.66      6.29 o 
   1   1   1    12525.64    12012.00    243.52 o 
   2   1   1     1600.94     1642.32     34.74 o 
   3   1   1       16.08       24.71      5.13 o 
   4   1   1     1430.91     1394.73     35.55 o 
   5   1   1       83.25       63.09      9.71 o 
   6   1   1      975.88      930.20     32.32 o 
   7   1   1        0.83       -1.64      8.78 o 
   8   1   1       54.56       49.40     23.12 o 
   9   1   1      635.79      702.44     48.72 o 
  10   1   1       23.73      -19.34     22.98 o 
  11   1   1      579.15      521.54     88.54 o 
  12   1   1        4.65      -15.74     37.62 o 
  13   1   1      112.68      111.08     41.41 o 
 -13   2   1       19.51      -30.21     33.24 o 
 -12   2   1       95.96       65.51     36.10 o 
 -11   2   1       66.70       93.93     46.99 o 
 -10   2   1        4.61      -11.37     17.09 o 
  -9   2   1      958.03     1029.71     60.29 o 
  -8   2   1      942.81      993.42     70.11 o 
  -7   2   1      918.72      934.65     36.72 o 
  -6   2   1      918.41      823.34     30.87 o 
  -5   2   1       20.35       40.85      9.28 o 
  -4   2   1      935.31      671.27     23.28 o 
  -3   2   1       74.45       44.93      8.92 o 
  -2   2   1      165.91      318.84     12.07 o 
  -1   2   1     3120.10     3409.03     74.73 o 
   0   2   1    33398.84    33316.61    796.73 o 
   1   2   1     9348.96     9635.78    171.51 o 
   2   2   1     5901.91     5385.11     88.38 o 
   3   2   1      943.65      776.99     42.96 o 
   4   2   1      695.90      655.23     21.45 o 
   5   2   1     1934.90     1811.63     45.31 o 
   6   2   1        9.52       10.52      7.48 o 
   7   2   1      326.82      344.68     22.70 o 
   8   2   1     1551.16     1570.24     62.02 o 
   9   2   1      454.65      411.21     38.26 o 
  10   2   1       63.28       46.29     26.23 o 
  11   2   1       47.61       53.11     29.48 o 
  12   2   1      692.32      601.38    101.34 o 
 -12   3   1      153.54       97.07     52.46 o 
 -11   3   1       16.97        0.28     21.84 o 
 -10   3   1      815.66      856.68     89.17 o 
  -9   3   1      451.37      519.34     44.14 o 
  -8   3   1     1596.12     1699.35    102.03 o 
  -7   3   1      765.64      731.41     33.48 o 
  -6   3   1     6101.54     5928.51    122.50 o 
  -5   3   1      188.27      220.18     19.43 o 
  -4   3   1     5707.10     5382.45    107.92 o 
  -3   3   1      880.79     1083.03     26.55 o 
  -2   3   1      120.36      100.07      9.29 o 
  -1   3   1        1.31        8.59      5.28 o 
   0   3   1       18.79       14.97     18.94 o 
   1   3   1      775.63      976.73     30.55 o 
   2   3   1      241.19      222.88     10.72 o 
   3   3   1      888.76     1017.32     28.21 o 
   4   3   1     5342.03     5312.58    128.45 o 
   5   3   1       89.30      108.99     17.63 o 
   6   3   1     1728.21     1706.44     66.49 o 
   7   3   1      151.59      175.01     24.77 o 
   8   3   1     1965.79     1975.70     73.67 o 
   9   3   1       41.06       23.52     18.85 o 
  10   3   1     1052.21     1100.40    119.00 o 
  11   3   1       33.51       39.41     24.49 o 
  12   3   1      180.98       85.44     45.30 o 
 -12   4   1      215.99      273.72     51.86 o 
 -11   4   1      137.64      109.05     30.30 o 
 -10   4   1      119.37       78.87     25.16 o 
  -9   4   1        8.72        1.73     17.65 o 
  -8   4   1      142.06      138.65     25.32 o 
  -7   4   1      553.91      570.41     47.23 o 
  -6   4   1      879.86      878.45     54.37 o 
  -5   4   1      561.85      662.74     31.16 o 
  -4   4   1     5346.08     5151.62     93.11 o 
  -3   4   1        0.53        7.36      5.69 o 
  -2   4   1     5699.85     5620.45    125.24 o 
  -1   4   1     7647.52     7892.76    215.22 o 
   0   4   1     1143.88      743.57     39.41 o 
   1   4   1       67.32       59.61     10.79 o 
   2   4   1    23056.04    23424.23    413.02 o 
   3   4   1      716.08      869.92     25.04 o 
   4   4   1     2582.33     2431.94     57.48 o 
   5   4   1        3.11        1.91     10.43 o 
   6   4   1      435.80      434.02     36.18 o 
   7   4   1      265.21      260.63     31.02 o 
   8   4   1      154.30      140.49     25.42 o 
   9   4   1       82.32       78.62     22.97 o 
  10   4   1       71.20      129.60     28.96 o 
  11   4   1      219.82      222.46     61.72 o 
  12   4   1      106.68       73.20     38.70 o 
 -12   5   1      185.39      296.95     56.18 o 
 -11   5   1       23.03      -12.12     30.75 o 
 -10   5   1      670.94      880.80     64.65 o 
  -9   5   1       53.15       45.04     21.53 o 
  -8   5   1      360.20      419.59     51.25 o 
  -7   5   1      286.68      360.99     36.22 o 
  -6   5   1      989.01     1049.42     74.12 o 
  -5   5   1      224.80      207.07     19.27 o 
  -4   5   1      904.97      913.00     29.41 o 
  -3   5   1       35.50       35.21      9.93 o 
  -2   5   1      299.00      298.70     37.11 o 
  -1   5   1     1714.40     1685.04     63.65 o 
   0   5   1        1.32        9.55     10.48 o 
   1   5   1     7286.49     7340.65    200.74 o 
   2   5   1     2854.06     2885.46     77.45 o 
   3   5   1     2081.23     2102.38     46.28 o 
   4   5   1      267.38      247.83     14.50 o 
   5   5   1        2.50        1.93     12.22 o 
   6   5   1      464.47      529.68     41.83 o 
   7   5   1      336.29      304.07     34.27 o 
   8   5   1      543.05      559.82     86.59 o 
   9   5   1        5.55       14.54     20.68 o 
  10   5   1      913.45     1044.36     70.16 o 
  11   5   1       14.02       16.52     25.55 o 
 -11   6   1       26.96      -22.32     27.18 o 
 -10   6   1       14.35       -8.57     24.96 o 
  -9   6   1     2344.01     2397.20    116.13 o 
  -8   6   1        6.94        6.23     18.99 o 
  -7   6   1     1562.42     1692.84    115.27 o 
  -6   6   1      202.62      202.64     27.67 o 
  -5   6   1      477.68      447.65     36.40 o 
  -4   6   1       60.08       55.57     12.40 o 
  -3   6   1       76.57       69.22     12.48 o 
  -2   6   1      523.72      549.49     32.68 o 
  -1   6   1      780.44      781.15     50.48 o 
   0   6   1      328.87      334.58     33.11 o 
   1   6   1     3032.75     2978.60    110.55 o 
   2   6   1       14.23       28.93     12.38 o 
   3   6   1      210.25      180.82     19.76 o 
   4   6   1       33.89       17.55     10.40 o 
   5   6   1      538.21      616.38     44.80 o 
   6   6   1        1.06       11.32     15.73 o 
   7   6   1      959.37     1175.90     68.35 o 
   8   6   1        0.27        9.19     19.88 o 
   9   6   1     2086.36     2349.82     93.23 o 
  10   6   1       66.63       37.58     28.90 o 
  11   6   1      208.25      207.05     50.63 o 
 -10   7   1      121.34      123.57     42.66 o 
  -9   7   1        0.19      -25.10     25.10 o 
  -8   7   1       14.76      -21.23     22.20 o 
  -7   7   1      234.31      210.38     67.82 o 
  -6   7   1        0.99       12.88     16.52 o 
  -5   7   1       30.78       30.53     19.54 o 
  -4   7   1      579.88      548.22     38.97 o 
  -3   7   1      804.27      814.94     39.89 o 
  -2   7   1       61.64       58.34     14.53 o 
  -1   7   1     6405.17     6276.48    130.80 o 
   0   7   1      560.00      647.36     50.48 o 
   1   7   1     5861.69     5911.25    146.12 o 
   2   7   1      111.75      109.48     18.80 o 
   3   7   1     1562.97     1624.88     48.41 o 
   4   7   1      849.00      923.49     69.61 o 
   5   7   1       51.17        9.72     19.66 o 
   6   7   1        6.07       -0.32     17.25 o 
   7   7   1      360.43      345.59     50.76 o 
   8   7   1       29.44        1.63     21.67 o 
   9   7   1       95.65      140.13     42.11 o 
  10   7   1        1.21       -1.11     33.56 o 
 -10   8   1       94.02       93.92     44.15 o 
  -9   8   1      336.71      324.75     57.70 o 
  -8   8   1       13.17       46.31     31.29 o 
  -7   8   1     1198.85     1185.95     93.16 o 
  -6   8   1      324.82      255.33     75.49 o 
  -5   8   1      924.92      896.90     73.65 o 
  -4   8   1       13.95        3.95     31.73 o 
  -3   8   1      147.35      126.45     19.43 o 
  -2   8   1      513.58      545.74     38.93 o 
  -1   8   1        7.19        2.37     13.66 o 
   0   8   1       41.43       25.35     19.72 o 
   1   8   1        9.50      -17.15     17.31 o 
   2   8   1      742.41      754.51     42.26 o 
   3   8   1      735.99      866.77     72.42 o 
   4   8   1      630.93      501.63     77.54 o 
   5   8   1      461.79      578.78    116.69 o 
   6   8   1      214.74      281.14    120.28 o 
   7   8   1      782.62      798.39     76.85 o 
   8   8   1      107.97       66.18     34.69 o 
   9   8   1      231.71      213.41     50.60 o 
  -8   9   1      377.79      399.15     64.33 o 
  -7   9   1      295.60      310.72     61.42 o 
  -6   9   1     1214.17     1275.79    165.83 o 
  -5   9   1      443.29      424.88     83.43 o 
  -4   9   1      172.76      202.73     39.49 o 
  -3   9   1      228.92      219.87     52.72 o 
  -2   9   1        6.03       -2.08     13.16 o 
  -1   9   1      509.83      563.10     51.17 o 
   0   9   1       31.56       36.74     39.67 o 
   1   9   1      382.91      396.55     37.51 o 
   2   9   1       61.85       51.96     25.33 o 
   3   9   1       76.11       55.04     26.01 o 
   4   9   1      350.91      478.91     61.16 o 
   5   9   1      962.10      822.01     77.54 o 
   6   9   1      463.08      424.82     58.96 o 
   7   9   1       35.94       44.96     32.42 o 
   8   9   1       18.58       20.14     34.92 o 
  -7  10   1       34.38       53.05     36.80 o 
  -6  10   1        6.97       42.16     30.13 o 
  -5  10   1       16.79      -12.83     24.72 o 
  -4  10   1      158.36      144.49     49.13 o 
  -3  10   1      728.69      601.99     64.01 o 
  -2  10   1      406.10      481.83     62.44 o 
  -1  10   1       42.87       49.31     31.77 o 
   0  10   1     2013.60     2030.21     67.84 o 
   1  10   1      378.13      314.90     37.39 o 
   2  10   1      833.28      847.83    139.98 o 
   3  10   1      231.40      119.30     35.29 o 
   4  10   1      290.75      234.25     45.58 o 
   5  10   1       18.65       69.82     32.52 o 
   6  10   1        0.62        4.73     30.62 o 
   7  10   1       21.48       26.08     35.63 o 
  -5  11   1      108.96       26.08     39.15 o 
  -4  11   1       51.56       14.05     39.41 o 
  -3  11   1        2.67      -25.51     27.91 o 
  -2  11   1       33.46      -10.29     26.52 o 
  -1  11   1       18.96       35.83     30.90 o 
   0  11   1       28.24       28.94     29.82 o 
   1  11   1        8.68        0.44     22.83 o 
   2  11   1       47.23       29.60     31.22 o 
   3  11   1       16.22       -6.68     28.62 o 
   4  11   1      242.81      189.63     45.56 o 
   5  11   1       16.00       23.36     37.39 o 
  -2  12   1      115.71       74.09     77.54 o 
  -1  12   1       54.35       14.84     51.69 o 
   1  12   1       23.31        9.72     45.04 o 
   2  12   1      158.42      147.67     44.32 o 
 -12   0   2      115.14       96.73     54.25 o 
 -10   0   2      276.94      314.38    108.25 o 
  -8   0   2      727.17      827.09     57.78 o 
  -6   0   2     1230.67     1312.38     56.69 o 
  -4   0   2      178.01      109.72     22.52 o 
  -2   0   2    21530.42    23146.78    565.38 o 
   0   0   2    51689.06    50858.39   1221.70 o 
   2   0   2    16346.83    16140.02    576.81 o 
   4   0   2     5830.76     5333.37    318.09 o 
   6   0   2     1101.88     1097.37     52.46 o 
   8   0   2      195.50      218.71     29.53 o 
  10   0   2       84.50       62.44     40.43 o 
  12   0   2      289.90      165.32     56.81 o 
 -13   1   2      194.13       79.63     39.45 o 
 -12   1   2      166.10      159.11     43.97 o 
 -11   1   2      279.70      226.39     77.03 o 
 -10   1   2      557.90      658.00     75.56 o 
  -9   1   2     1635.69     1540.62     74.46 o 
  -8   1   2     7363.57     7681.46    158.27 o 
  -7   1   2      166.45      185.30     23.49 o 
  -6   1   2     4351.23     4343.83     93.97 o 
  -5   1   2      367.21      351.14     21.10 o 
  -4   1   2     1209.30      925.80     31.62 o 
  -3   1   2       93.10       79.60     11.15 o 
  -2   1   2     2838.45     3065.65     53.93 o 
  -1   1   2      601.24      532.63     19.62 o 
   0   1   2       55.25       49.15      4.55 o 
   1   1   2     1048.21     1076.61     24.80 o 
   2   1   2     2119.66     1873.56     30.31 o 
   3   1   2       25.48       39.95      9.83 o 
   4   1   2     2379.84     2225.34     50.65 o 
   5   1   2     1555.00     1786.03     45.24 o 
   6   1   2     1677.03     1638.88     45.22 o 
   7   1   2      143.16      126.97     15.76 o 
   8   1   2     2039.70     2183.63    103.92 o 
   9   1   2      640.70      587.85     44.65 o 
  10   1   2     1001.86      803.55    103.90 o 
  11   1   2      444.05      290.41     46.86 o 
  12   1   2      377.60      155.11     62.19 o 
 -13   2   2       50.64       45.15     41.05 o 
 -12   2   2       48.39       36.04     31.26 o 
 -11   2   2       63.18       87.32     25.94 o 
 -10   2   2        2.33      -15.16     17.33 o 
  -9   2   2       82.43       94.08     23.04 o 
  -8   2   2      401.79      410.77     29.05 o 
  -7   2   2     4549.56     4668.55    102.97 o 
  -6   2   2     3103.26     3393.10     89.97 o 
  -5   2   2     6281.36     6087.83    121.73 o 
  -4   2   2     5323.12     5113.49    102.18 o 
  -3   2   2     1114.67     1068.38     25.98 o 
  -2   2   2       84.84      143.67      9.75 o 
  -1   2   2     1634.86     2009.19     49.44 o 
   0   2   2     6175.57     5991.60    109.07 o 
   1   2   2     9871.05    10409.49    185.30 o 
   2   2   2    17692.06    18199.79    372.74 o 
   3   2   2    12421.50    12526.00    264.79 o 
   4   2   2     5202.04     5115.15    122.91 o 
   5   2   2      947.18      730.60     40.64 o 
   6   2   2       98.23       91.50     11.68 o 
   7   2   2      912.57      879.94     64.99 o 
   8   2   2       86.75       85.57     21.49 o 
   9   2   2      832.32      868.48     55.92 o 
  10   2   2       45.94       38.19     20.69 o 
  11   2   2      308.88      182.16     41.52 o 
  12   2   2       39.65        5.46     32.05 o 
 -12   3   2       21.03       20.16     26.55 o 
 -11   3   2      112.81      112.42     58.34 o 
 -10   3   2      392.59      359.88     39.98 o 
  -9   3   2      173.68      179.04     27.51 o 
  -8   3   2      308.52      271.95     38.44 o 
  -7   3   2      423.17      459.67     28.77 o 
  -6   3   2     1263.64     1345.53     42.00 o 
  -5   3   2     3544.79     3387.49     76.77 o 
  -4   3   2     4009.07     4067.20     75.49 o 
  -3   3   2     1074.57      861.91     27.90 o 
  -2   3   2      192.29      185.95     17.83 o 
  -1   3   2     1214.17     1635.93     44.52 o 
   0   3   2     9542.26    10346.91    261.07 o 
   1   3   2    12286.07    11584.46    238.81 o 
   2   3   2    10351.78    11190.89    202.62 o 
   3   3   2    16921.76    16769.95    351.96 o 
   4   3   2      136.23      242.86     22.79 o 
   5   3   2      312.61      277.21     26.21 o 
   6   3   2        7.00       20.30     12.66 o 
   7   3   2      194.97      230.90     34.40 o 
   8   3   2      243.32      267.49     39.65 o 
   9   3   2       15.90       15.78     19.54 o 
  10   3   2      113.96       87.42     25.19 o 
  11   3   2      510.34      309.95    106.71 o 
  12   3   2        0.41       26.46     36.42 o 
 -12   4   2       13.14       14.64     32.84 o 
 -11   4   2       52.11       66.15     32.93 o 
 -10   4   2        6.31        1.25     19.98 o 
  -9   4   2      873.95     1003.41     62.52 o 
  -8   4   2       16.25       19.20     16.06 o 
  -7   4   2     2761.78     2847.56     89.61 o 
  -6   4   2      566.82      540.65     30.53 o 
  -5   4   2     2259.26     2093.72     55.22 o 
  -4   4   2     1520.44     1537.45     37.43 o 
  -3   4   2      932.13      840.67     24.92 o 
  -2   4   2       17.11        1.56      6.41 o 
  -1   4   2      784.13      828.59     30.71 o 
   0   4   2      991.20      996.65     42.07 o 
   1   4   2      156.89      162.27     15.22 o 
   2   4   2      274.20      284.30     17.71 o 
   3   4   2     3439.03     3262.14    128.96 o 
   4   4   2      172.69      192.68     30.70 o 
   5   4   2     2510.59     2588.49     80.14 o 
   6   4   2     1027.45     1134.43     55.83 o 
   7   4   2      663.15      779.94     91.55 o 
   8   4   2       61.11       20.71     18.77 o 
   9   4   2     1678.61     1862.94    134.61 o 
  10   4   2       78.16       41.02     24.83 o 
  11   4   2      709.28      670.09     69.83 o 
  12   4   2       18.34       58.19     37.67 o 
 -12   5   2      107.36      148.10     45.96 o 
 -11   5   2        7.59       35.19     57.58 o 
 -10   5   2     1018.17     1221.52    103.90 o 
  -9   5   2      269.76      238.61     43.58 o 
  -8   5   2      264.09      266.54     33.99 o 
  -7   5   2      334.57      394.18     36.85 o 
  -6   5   2      953.53     1168.27     56.28 o 
  -5   5   2     1262.94     1191.14     35.11 o 
  -4   5   2      578.81      624.20     25.92 o 
  -3   5   2     1014.90      958.09     32.45 o 
  -2   5   2       90.77       76.46     12.95 o 
  -1   5   2     3104.77     2971.85     99.58 o 
   0   5   2     1403.48     1247.46     55.79 o 
   1   5   2     5502.95     5405.27    135.36 o 
   2   5   2     1614.23     1549.25     49.48 o 
   3   5   2     1292.85     1235.07     40.94 o 
   4   5   2       82.31      141.13     15.59 o 
   5   5   2      134.80      199.33     25.73 o 
   6   5   2      306.06      290.61     32.60 o 
   7   5   2      390.47      348.73     37.40 o 
   8   5   2     1242.77     1276.61    113.00 o 
   9   5   2        9.40       -8.11     20.31 o 
  10   5   2       90.04       56.82     28.35 o 
  11   5   2      255.81      236.54     41.27 o 
 -11   6   2      123.53      145.17     82.66 o 
 -10   6   2        8.95       15.87     30.04 o 
  -9   6   2      621.09      769.80    101.08 o 
  -8   6   2       17.21      -13.04     20.79 o 
  -7   6   2      647.09      695.65     50.35 o 
  -6   6   2      683.67      619.02     44.84 o 
  -5   6   2      479.83      554.49     32.44 o 
  -4   6   2       60.28       46.08     13.00 o 
  -3   6   2     1399.71     1371.10     43.05 o 
  -2   6   2     2365.44     2285.32     67.88 o 
  -1   6   2      428.18      466.26     31.14 o 
   0   6   2     2269.45     2178.80     94.69 o 
   1   6   2       73.16       78.49     17.81 o 
   2   6   2     2530.84     2534.15    103.95 o 
   3   6   2     1502.11     1411.66     40.38 o 
   4   6   2      745.75      788.28     49.25 o 
   5   6   2      760.44      805.33     52.39 o 
   6   6   2      363.96      478.55     43.09 o 
   7   6   2        2.06        7.95     18.94 o 
   8   6   2      228.08      207.96     32.88 o 
   9   6   2       95.47       87.21     29.22 o 
  10   6   2      111.73       68.54     28.74 o 
  11   6   2       67.10       58.12     33.36 o 
 -10   7   2      157.12      187.64     46.01 o 
  -9   7   2       67.49       41.28     30.70 o 
  -8   7   2      711.46      824.67     77.90 o 
  -7   7   2      180.05      190.34     38.40 o 
  -6   7   2      988.11     1107.82    247.72 o 
  -5   7   2       57.33       25.53     20.82 o 
  -4   7   2     1083.09     1019.44     41.79 o 
  -3   7   2      153.19      167.32     34.13 o 
  -2   7   2      515.90      508.97     34.71 o 
  -1   7   2      112.61      128.97     20.05 o 
   0   7   2        2.01      -10.42     13.76 o 
   1   7   2      333.73      395.15     31.88 o 
   2   7   2      309.94      336.04     29.97 o 
   3   7   2       22.58       39.23     14.86 o 
   4   7   2      511.82      518.59     52.25 o 
   5   7   2       49.57       55.58     25.19 o 
   6   7   2     1379.15     1642.16     88.44 o 
   7   7   2       18.46       38.86     22.29 o 
   8   7   2      316.27      374.16     57.55 o 
   9   7   2        5.78        8.29     26.20 o 
  10   7   2      432.55      505.79     67.85 o 
 -10   8   2      133.43      135.47     45.95 o 
  -9   8   2      280.21      346.38     57.87 o 
  -8   8   2        2.03      -10.26     24.41 o 
  -7   8   2       63.46       77.37     31.60 o 
  -6   8   2      243.49      144.26     45.04 o 
  -5   8   2      339.53      225.84     79.59 o 
  -4   8   2      273.48      320.71     49.65 o 
  -3   8   2      217.08      208.06     22.93 o 
  -2   8   2      890.84      941.47     51.69 o 
  -1   8   2      103.04       77.80     18.05 o 
   0   8   2      887.06     1002.14     54.44 o 
   1   8   2      395.21      448.89     47.90 o 
   2   8   2      246.36      280.72     33.96 o 
   3   8   2      330.32      315.35     41.81 o 
   4   8   2      227.29      244.63     40.15 o 
   5   8   2      464.89      534.36     99.29 o 
   6   8   2       49.76       39.67     28.62 o 
   7   8   2       17.83       -1.29     24.03 o 
   8   8   2        4.71       13.11     24.99 o 
   9   8   2       22.58       -1.35     34.56 o 
  -8   9   2      456.55      459.38    103.13 o 
  -7   9   2        0.64       19.76     43.25 o 
  -6   9   2       60.64      103.09     39.41 o 
  -5   9   2       64.17       50.85     29.94 o 
  -4   9   2        3.80       -3.86     23.24 o 
  -3   9   2      218.52      210.19     38.48 o 
  -2   9   2       35.00       31.07     18.20 o 
  -1   9   2      434.47      385.50     36.01 o 
   0   9   2        6.47       -3.31     12.68 o 
   1   9   2      585.91      543.43     43.89 o 
   2   9   2      176.83      271.18     41.96 o 
   3   9   2      174.59       92.35     33.78 o 
   4   9   2     1057.56      869.16     73.79 o 
   5   9   2       18.01       22.34     28.26 o 
   6   9   2      136.36      204.46     44.15 o 
   7   9   2       18.01        2.31     30.87 o 
   8   9   2       85.13       38.32     64.74 o 
  -7  10   2      329.38      280.68     65.51 o 
  -6  10   2        6.99        4.59     28.39 o 
  -5  10   2      128.98       81.05     49.65 o 
  -4  10   2       25.65       22.87     28.39 o 
  -3  10   2      155.00      268.40     60.14 o 
  -2  10   2       92.37       48.94     23.96 o 
  -1  10   2       13.42        9.28     18.49 o 
   0  10   2      175.08      183.45     25.76 o 
   1  10   2        1.61       -1.47     15.62 o 
   2  10   2       79.51       37.23     26.79 o 
   3  10   2      221.06      196.96     39.42 o 
   4  10   2       52.03       29.00     27.48 o 
   5  10   2      267.10      366.50     88.03 o 
   6  10   2        9.47       -6.26     31.23 o 
   7  10   2      387.46      394.88    122.84 o 
  -5  11   2      209.67      166.58     44.51 o 
  -4  11   2       80.20       81.39     35.65 o 
  -3  11   2      315.14      226.50     47.00 o 
  -2  11   2       17.73        3.01     57.83 o 
  -1  11   2      574.82      613.87     69.61 o 
   0  11   2        0.46        9.40     26.55 o 
   1  11   2      501.40      511.08     60.44 o 
   2  11   2        6.78       -7.62     28.66 o 
   3  11   2      110.81       76.82     35.42 o 
   4  11   2       17.24      -11.37     32.42 o 
   5  11   2       63.39      -13.26     62.70 o 
  -2  12   2        2.43        0.67     33.29 o 
  -1  12   2        3.22      -32.24     44.53 o 
   0  12   2      339.52      304.02     75.75 o 
   1  12   2       23.37       13.51     31.90 o 
   2  12   2       99.27       35.08     35.65 o 
 -13   0   3       15.25       28.66     48.11 o 
 -11   0   3      468.14      603.94     91.10 o 
  -9   0   3      240.39      326.58     40.51 o 
  -7   0   3     1654.93     1753.12     72.63 o 
  -5   0   3       99.13       86.49     16.64 o 
  -3   0   3     1289.54     1166.97     43.03 o 
  -1   0   3     1998.19     2029.13     60.97 o 
   1   0   3     3042.78     3221.76     71.52 o 
   3   0   3      149.66      114.82     20.73 o 
   5   0   3      920.16      717.32     60.65 o 
   7   0   3     4364.70     4106.88    154.57 o 
  11   0   3      425.53      252.32     61.42 o 
 -13   1   3      249.62      245.03     52.11 o 
 -12   1   3       24.74      -24.82     28.66 o 
 -11   1   3      466.95      420.75     65.74 o 
 -10   1   3      204.93      220.42     48.82 o 
  -9   1   3        9.68        8.36     12.93 o 
  -8   1   3     3165.20     3160.99     79.75 o 
  -7   1   3       23.41       32.07     11.58 o 
  -6   1   3     1494.16     1487.47     43.92 o 
  -5   1   3      228.42      206.01     16.75 o 
  -4   1   3      384.12      284.37     17.64 o 
  -3   1   3     1951.15     1492.64     36.68 o 
  -2   1   3      487.54      460.69     17.49 o 
  -1   1   3     7690.59     7039.44    147.35 o 
   0   1   3        0.24        3.52      3.83 o 
   1   1   3     3031.81     2648.65     46.81 o 
   2   1   3     2779.67     2686.84     54.20 o 
   3   1   3      445.21      303.89     13.60 o 
   4   1   3     9143.64     9552.75    177.17 o 
   5   1   3       17.83       15.24      8.27 o 
   6   1   3       45.26       29.15      9.91 o 
   7   1   3      969.82     1087.28     53.02 o 
   8   1   3        5.93       -1.47     14.34 o 
   9   1   3      258.38      252.09     44.58 o 
  10   1   3       29.52       10.58     25.19 o 
  11   1   3       80.94       64.36     30.66 o 
  12   1   3       53.61        2.46     30.14 o 
 -13   2   3      174.48      117.21     71.65 o 
 -12   2   3        1.49      -14.93     30.76 o 
 -11   2   3       63.57      107.29     31.80 o 
 -10   2   3       81.42       69.55     24.40 o 
  -9   2   3      776.87      827.60     54.40 o 
  -8   2   3      311.00      343.42     26.77 o 
  -7   2   3     1948.86     1997.01     64.98 o 
  -6   2   3     1058.55     1004.28     36.26 o 
  -5   2   3     1516.96     1479.37     42.01 o 
  -4   2   3     7483.87     7318.32    140.57 o 
  -3   2   3      589.93      658.93     19.45 o 
  -2   2   3     1471.25     1389.39     32.49 o 
  -1   2   3     4796.98     5129.93     84.22 o 
   0   2   3      720.38      595.95     17.75 o 
   1   2   3      672.72      782.83     19.88 o 
   2   2   3     6913.81     6398.14    119.51 o 
   3   2   3     1381.79     1340.09     44.08 o 
   4   2   3     3814.10     4245.85    107.14 o 
   5   2   3     3495.70     3445.11     97.37 o 
   6   2   3      550.11      559.38     38.89 o 
   7   2   3      977.64      987.94     52.03 o 
   8   2   3       11.69       -6.01     14.80 o 
   9   2   3       94.74       93.88     24.25 o 
  10   2   3      117.93      106.01     35.05 o 
  11   2   3      228.35      107.89     36.94 o 
  12   2   3      504.55      244.08     49.57 o 
 -12   3   3      489.36      553.25    137.93 o 
 -11   3   3       64.41       69.68     26.61 o 
 -10   3   3       26.35       37.47     25.12 o 
  -9   3   3      328.84      346.54     37.48 o 
  -8   3   3     1190.87     1321.30     49.54 o 
  -7   3   3        6.47        3.85     10.41 o 
  -6   3   3     7544.72     7561.26    152.38 o 
  -5   3   3       18.27       36.20     10.62 o 
  -4   3   3     1957.66     1790.65     45.47 o 
  -3   3   3      148.51      137.98     11.14 o 
  -2   3   3      276.10      256.19     18.75 o 
  -1   3   3        5.30       -0.73      5.74 o 
   0   3   3     5263.36     5169.31     99.24 o 
   1   3   3      268.46      269.99     15.41 o 
   2   3   3     3685.99     3560.87     73.48 o 
   3   3   3      828.52      885.57     36.21 o 
   4   3   3     5219.52     5137.06    127.39 o 
   5   3   3      737.77      833.72     53.45 o 
   6   3   3      788.52      779.23     47.66 o 
   7   3   3        5.06        0.21     18.77 o 
   8   3   3      622.22      744.86     51.59 o 
   9   3   3        7.05        5.42     20.20 o 
  10   3   3      872.76      889.89     89.06 o 
  11   3   3       46.39       24.90     31.48 o 
  12   3   3       86.62       46.18     35.69 o 
 -12   4   3      465.65      491.67    125.65 o 
 -11   4   3       61.61       99.55     35.82 o 
 -10   4   3       69.70       48.09     30.93 o 
  -9   4   3       89.45       61.47     23.42 o 
  -8   4   3        1.99       -5.09     14.91 o 
  -7   4   3      479.58      557.50     33.64 o 
  -6   4   3     3672.23     3590.93     84.69 o 
  -5   4   3      503.63      495.33     24.22 o 
  -4   4   3     2317.98     2156.11     48.16 o 
  -3   4   3      312.67      370.60     30.05 o 
  -2   4   3       28.26       14.08      8.26 o 
  -1   4   3     1403.87     1466.24     45.29 o 
   0   4   3     6340.91     5899.63    114.85 o 
   1   4   3      158.13      157.69     17.99 o 
   2   4   3     7770.44     7531.66    144.83 o 
   3   4   3     1083.65     1114.28     33.46 o 
   4   4   3      347.60      366.50     40.06 o 
   5   4   3      110.29      123.45     20.41 o 
   6   4   3        2.55       -9.81     11.74 o 
   7   4   3      123.07      129.83     23.60 o 
   8   4   3       71.73       45.15     20.45 o 
   9   4   3      280.46      322.58     37.76 o 
  10   4   3       79.89       53.03     25.34 o 
  11   4   3      145.93      104.74     31.62 o 
  12   4   3      154.35      144.71     75.49 o 
 -12   5   3      139.78      160.13     71.91 o 
 -11   5   3      155.46      132.37     69.61 o 
 -10   5   3      608.46      810.27     77.16 o 
  -9   5   3       52.46       35.48     24.92 o 
  -8   5   3      326.95      426.06     83.94 o 
  -7   5   3      906.64      966.95     52.60 o 
  -6   5   3     1295.82     1339.80     45.40 o 
  -5   5   3      884.88      881.32     32.91 o 
  -4   5   3      868.48      918.55     36.12 o 
  -3   5   3     2100.34     1951.28     59.30 o 
  -2   5   3      421.02      362.82     26.13 o 
  -1   5   3     2070.39     1878.19     57.02 o 
   0   5   3      567.93      625.05     27.60 o 
   1   5   3     2010.52     1873.99     72.93 o 
   2   5   3     1664.73     1703.15     52.24 o 
   3   5   3     3918.25     3776.35    100.03 o 
   4   5   3      273.00      258.24     28.13 o 
   5   5   3      220.90      138.87     22.74 o 
   6   5   3      538.85      664.61     48.11 o 
   7   5   3       71.82      102.54     24.29 o 
   8   5   3     1274.03     1431.88     78.56 o 
   9   5   3       50.67       53.71     23.50 o 
  10   5   3      640.82      726.42     60.58 o 
  11   5   3       32.70       40.08     30.24 o 
 -11   6   3      124.59       89.76     39.53 o 
 -10   6   3        0.10       20.04     27.11 o 
  -9   6   3      940.54     1283.59    101.34 o 
  -8   6   3      290.96      331.81     48.99 o 
  -7   6   3      198.27      176.45     35.84 o 
  -6   6   3       22.02       23.63     22.26 o 
  -5   6   3     1415.30     1505.28     48.41 o 
  -4   6   3      627.59      634.24     34.35 o 
  -3   6   3      494.91      447.47     31.50 o 
  -2   6   3     1460.60     1472.01     51.70 o 
  -1   6   3      133.35      172.45     21.12 o 
   0   6   3      372.00      300.16     21.79 o 
   1   6   3     1182.81     1190.34     44.59 o 
   2   6   3     1760.70     1643.65     54.56 o 
   3   6   3     1384.14     1223.30     36.35 o 
   4   6   3        3.16       -7.06     12.49 o 
   5   6   3     1939.50     1984.29     75.04 o 
   6   6   3       94.21       88.97     23.84 o 
   7   6   3     1368.19     1432.41     82.96 o 
   8   6   3       15.83       30.75     22.92 o 
   9   6   3      520.52      594.30     54.93 o 
  10   6   3       66.47       58.22     29.93 o 
  11   6   3      210.78      151.59     54.99 o 
 -10   7   3       16.00       63.60     36.85 o 
  -9   7   3       56.25       43.95     31.27 o 
  -8   7   3      205.92      212.81     48.37 o 
  -7   7   3      176.00      233.07     71.91 o 
  -6   7   3       73.34       76.59     28.12 o 
  -5   7   3     1914.98     2042.63     96.30 o 
  -4   7   3     1162.44     1201.55     46.92 o 
  -3   7   3     2058.65     1992.23     59.05 o 
  -2   7   3     1064.67     1092.12     47.71 o 
  -1   7   3     1010.76      976.32     47.33 o 
   0   7   3      915.40      903.02     39.54 o 
   1   7   3     1301.10     1403.91     81.07 o 
   2   7   3      310.83      329.02     36.05 o 
   3   7   3     1032.27     1128.93     74.46 o 
   4   7   3      569.55      558.95     89.06 o 
   5   7   3      533.69      590.28     47.95 o 
   6   7   3       31.28       20.83     35.99 o 
   7   7   3       80.51       85.13     25.63 o 
   8   7   3       27.83       19.57     25.31 o 
   9   7   3        9.74       27.66     27.56 o 
  10   7   3       11.84      -25.38     27.90 o 
 -10   8   3        2.87       25.08     51.18 o 
  -9   8   3      245.19      276.85     52.42 o 
  -8   8   3       64.74       29.82     28.73 o 
  -7   8   3      789.15      929.48    152.01 o 
  -6   8   3      625.45      619.92     85.98 o 
  -5   8   3      434.86      524.41     57.83 o 
  -4   8   3        2.07       15.03     17.12 o 
  -3   8   3      344.76      347.95     28.61 o 
  -2   8   3      588.85      610.32     76.79 o 
  -1   8   3      304.29      243.68     27.55 o 
   0   8   3        2.95      -11.12     11.12 o 
   1   8   3       66.10       62.80     18.40 o 
   2   8   3      750.80      778.90     62.59 o 
   3   8   3     1157.72     1164.41    150.73 o 
   4   8   3      872.16      795.41     68.37 o 
   5   8   3     1327.51     1444.33     97.55 o 
   6   8   3       75.19      117.01     75.75 o 
   7   8   3      263.68      284.96     58.36 o 
   8   8   3       70.42       83.36     31.78 o 
   9   8   3       43.73      117.58     42.88 o 
  -8   9   3      389.46      512.16     68.34 o 
  -7   9   3      100.84       46.40     32.03 o 
  -6   9   3      627.57      614.44    109.78 o 
  -5   9   3      221.07      210.21     41.81 o 
  -4   9   3      715.61      801.28     71.77 o 
  -3   9   3      280.18      312.94     66.40 o 
  -2   9   3        2.09        2.94     15.93 o 
  -1   9   3      914.10      948.82     56.10 o 
   0   9   3       11.29      -10.28     13.40 o 
   1   9   3      358.34      367.47     31.25 o 
   2   9   3      162.74      178.29     35.57 o 
   3   9   3      243.94      248.96     40.51 o 
   4   9   3      479.93      369.02    121.81 o 
   5   9   3      263.18      297.23     71.40 o 
   6   9   3      257.89      212.69     44.58 o 
   7   9   3       48.50       18.87     53.48 o 
   8   9   3       47.50       -2.03     52.46 o 
  -7  10   3       71.93       19.06     33.15 o 
  -6  10   3       50.01       46.44     30.90 o 
  -5  10   3       38.00       23.76     29.62 o 
  -4  10   3      757.70      607.16    118.48 o 
  -3  10   3      418.30      319.21     48.13 o 
  -2  10   3      315.84      297.93     43.75 o 
  -1  10   3      273.80      235.03     32.96 o 
   0  10   3      894.46      965.44     60.53 o 
   1  10   3       36.73       35.87     27.31 o 
   2  10   3      437.01      550.10     48.90 o 
   3  10   3        4.51       25.36     28.05 o 
   4  10   3      148.88       91.25     34.02 o 
   5  10   3        3.19       10.34     30.34 o 
   6  10   3       48.22       47.51     35.40 o 
   7  10   3       26.32       45.50     41.97 o 
  -5  11   3        0.08       50.57     38.12 o 
  -4  11   3        5.20       32.02     35.06 o 
  -3  11   3       13.06        8.87     29.41 o 
  -2  11   3       46.16       18.70     30.70 o 
  -1  11   3       65.64       41.58     34.80 o 
   0  11   3       85.28       60.48     31.65 o 
   1  11   3        1.74      -14.16     24.60 o 
   2  11   3       42.34       72.05     33.43 o 
   3  11   3       28.52       13.20     24.71 o 
   4  11   3      399.00      338.31     78.82 o 
   5  11   3       16.53       32.37     39.47 o 
  -2  12   3       53.10       97.24     62.44 o 
  -1  12   3      141.05      164.80     66.02 o 
   0  12   3      225.76      145.35     60.39 o 
   1  12   3       51.83       55.24     34.13 o 
 -12   0   4       19.48       35.83     46.06 o 
 -10   0   4      526.52      543.63     54.43 o 
  -8   0   4      231.97      180.51     29.14 o 
  -6   0   4      543.38      427.99     36.65 o 
  -4   0   4    34180.66    33984.98    835.17 o 
  -2   0   4    26765.73    26316.90    907.44 o 
   0   0   4      470.11      432.11     17.97 o 
   2   0   4      433.12      669.60     23.54 o 
   4   0   4     5762.21     6306.52    226.48 o 
   6   0   4     1237.63     1208.99     55.39 o 
   8   0   4       74.89       41.97     34.29 o 
  10   0   4       35.49        0.00     34.29 o 
  12   0   4       49.50       52.20     45.04 o 
 -13   1   4      173.25      180.67     69.61 o 
 -12   1   4     1120.07     1098.35    128.98 o 
 -11   1   4       52.34       45.43     22.61 o 
 -10   1   4     1319.12     1522.22     58.70 o 
  -9   1   4        0.10        1.45     13.18 o 
  -8   1   4      917.56     1024.55     48.09 o 
  -7   1   4      282.97      264.89     22.49 o 
  -6   1   4     1738.82     1700.62     48.33 o 
  -5   1   4      188.71      176.03     16.04 o 
  -4   1   4     3991.22     3787.77     80.04 o 
  -3   1   4       64.59       37.26     13.52 o 
  -2   1   4     1853.86     1763.03     39.78 o 
  -1   1   4     4061.23     3874.85     74.99 o 
   0   1   4     3417.48     3805.13     68.70 o 
   1   1   4     6635.88     6741.08    101.00 o 
   2   1   4       39.39       65.36      6.29 o 
   3   1   4      802.95      662.31     19.26 o 
   4   1   4    10441.51    10780.65    175.99 o 
   5   1   4     1709.93     1808.35     43.46 o 
   6   1   4     5132.26     5078.48    240.08 o 
   7   1   4        0.17        6.11     13.15 o 
   8   1   4      422.95      432.10     58.54 o 
   9   1   4      447.64      396.52     51.30 o 
  10   1   4      486.24      308.49     75.24 o 
  11   1   4       89.49       26.35     29.67 o 
  12   1   4      272.86      169.48     48.88 o 
 -13   2   4       73.91       -2.56     50.16 o 
 -12   2   4      141.83      201.20     43.04 o 
 -11   2   4      318.61      345.79     46.16 o 
 -10   2   4       39.68       64.05     22.71 o 
  -9   2   4       71.60       91.90     18.88 o 
  -8   2   4      209.89      199.01     21.78 o 
  -7   2   4     4117.22     4387.78     99.99 o 
  -6   2   4     3269.92     3598.95     83.01 o 
  -5   2   4     2035.56     1892.82     49.99 o 
  -4   2   4     4546.81     4183.44     78.24 o 
  -3   2   4     1742.32     1852.69     39.52 o 
  -2   2   4     6453.21     6420.83    141.63 o 
  -1   2   4      357.64      420.18     23.14 o 
   0   2   4     5430.46     5418.73    102.18 o 
   1   2   4     2165.65     2207.32     60.87 o 
   2   2   4    11810.27    12052.87    194.34 o 
   3   2   4     8407.56     8038.75    150.52 o 
   4   2   4     1788.70     1639.32     64.91 o 
   5   2   4     1820.10     1547.77     55.94 o 
   6   2   4        8.07       12.86     13.08 o 
   7   2   4      617.14      612.83     44.09 o 
   8   2   4        7.45        5.63     16.32 o 
   9   2   4     1366.33     1556.21     94.43 o 
  10   2   4       11.22      -21.87     23.88 o 
  11   2   4      517.10      312.21     72.17 o 
  12   2   4      242.20      151.67     44.02 o 
 -12   3   4       78.97       61.47     35.27 o 
 -11   3   4      162.18      209.35     41.97 o 
 -10   3   4       72.59       69.46     24.46 o 
  -9   3   4        4.21       -6.18     15.45 o 
  -8   3   4      207.01      259.10     24.69 o 
  -7   3   4     1329.74     1420.95     46.65 o 
  -6   3   4      889.57      887.03     36.38 o 
  -5   3   4     7086.43     6884.35    138.13 o 
  -4   3   4     1089.92     1131.98     41.54 o 
  -3   3   4     1749.84     1487.24     37.98 o 
  -2   3   4      138.11      170.22     20.58 o 
  -1   3   4      115.55       64.71      7.67 o 
   0   3   4      859.07      806.00     27.78 o 
   1   3   4     5800.22     5020.42     89.16 o 
   2   3   4      543.10      546.39     21.86 o 
   3   3   4     3671.62     3621.51    114.59 o 
   4   3   4       19.82       -5.87      9.02 o 
   5   3   4       14.36       10.15     12.09 o 
   6   3   4      454.39      377.09     34.23 o 
   7   3   4       47.14       51.92     25.02 o 
   8   3   4      334.76      234.60     31.48 o 
   9   3   4       44.55       81.94     24.29 o 
  10   3   4       19.57        6.01     21.34 o 
  11   3   4      343.30      180.07    102.87 o 
  12   3   4       11.04        8.76     37.38 o 
 -12   4   4        0.98      -13.18     32.57 o 
 -11   4   4      112.00      179.92     42.48 o 
 -10   4   4      262.84      314.50     84.45 o 
  -9   4   4      338.98      488.50     54.76 o 
  -8   4   4      290.87      310.98     38.77 o 
  -7   4   4      301.85      322.19     26.00 o 
  -6   4   4        4.98       -5.41      9.93 o 
  -5   4   4     4083.77     4143.50     81.81 o 
  -4   4   4      446.85      397.76     20.94 o 
  -3   4   4       30.18        0.06      8.34 o 
  -2   4   4        7.14        5.74      7.93 o 
  -1   4   4      347.50      399.72     19.19 o 
   0   4   4     1050.66      926.76     28.57 o 
   1   4   4      379.59      323.05     19.33 o 
   2   4   4      225.13      277.85     30.42 o 
   3   4   4     4178.52     3794.81     88.87 o 
   4   4   4      125.35      118.30     19.65 o 
   5   4   4     4092.85     4129.95    114.70 o 
   6   4   4       70.76       71.37     28.54 o 
   7   4   4     1425.85     1524.33     88.22 o 
   8   4   4      135.01       81.73     30.84 o 
   9   4   4      814.34      959.57     64.97 o 
  10   4   4        4.23        4.92     23.09 o 
  11   4   4      208.45      164.28     55.79 o 
 -12   5   4      442.09      329.63     56.60 o 
 -11   5   4        7.35        0.58     29.13 o 
 -10   5   4      257.27      267.25     46.49 o 
  -9   5   4      356.05      421.12     55.40 o 
  -8   5   4      459.65      541.66     58.44 o 
  -7   5   4        4.58        5.59     17.85 o 
  -6   5   4     1159.86     1169.95     46.82 o 
  -5   5   4     2799.52     2789.95     62.48 o 
  -4   5   4      779.90      757.06     34.77 o 
  -3   5   4     4572.39     4397.01    110.71 o 
  -2   5   4       32.68       48.61     14.24 o 
  -1   5   4     1536.66     1309.75     38.22 o 
   0   5   4       23.39        7.28      7.46 o 
   1   5   4     2252.63     2123.74     57.50 o 
   2   5   4        2.39        3.56      8.77 o 
   3   5   4      851.07      865.39     48.98 o 
   4   5   4       18.24       -1.07     11.64 o 
   5   5   4      171.65      133.41     23.56 o 
   6   5   4      497.49      523.14     44.08 o 
   7   5   4        0.99        8.13     17.57 o 
   8   5   4      436.44      379.73     41.56 o 
   9   5   4       12.46       14.35     22.47 o 
  10   5   4      196.30      180.05     36.35 o 
  11   5   4      190.91      175.35     41.57 o 
 -11   6   4      203.76      192.10     46.78 o 
 -10   6   4       22.68       47.44     31.75 o 
  -9   6   4      416.44      481.89     60.99 o 
  -8   6   4       28.16       42.67     27.44 o 
  -7   6   4     1174.58     1248.99    285.59 o 
  -6   6   4      868.98      894.98     79.94 o 
  -5   6   4        5.45        3.96     11.59 o 
  -4   6   4       58.13       50.05     15.37 o 
  -3   6   4       23.06       40.19     17.91 o 
  -2   6   4     2192.01     2168.44     68.16 o 
  -1   6   4     1313.04     1250.88     39.78 o 
   0   6   4     1961.37     1910.00     52.89 o 
   1   6   4       70.57       61.05     11.97 o 
   2   6   4     1938.57     1793.83     76.10 o 
   3   6   4      933.83     1108.05     64.04 o 
   4   6   4      461.57      430.31     37.95 o 
   5   6   4      260.27      353.22     36.61 o 
   6   6   4       31.32       58.21     21.82 o 
   7   6   4      194.89      164.95     30.74 o 
   8   6   4      127.50      169.81     31.42 o 
   9   6   4       64.80      107.20     31.65 o 
  10   6   4       19.36       10.62     28.55 o 
 -10   7   4      380.06      409.99     78.31 o 
  -9   7   4        3.13       -7.26     25.15 o 
  -8   7   4      274.04      332.88     51.93 o 
  -7   7   4      143.94      100.96     32.72 o 
  -6   7   4      668.88      697.56     67.05 o 
  -5   7   4       39.01       30.97     17.85 o 
  -4   7   4     1267.57     1288.19     50.34 o 
  -3   7   4       27.09       18.96     14.16 o 
  -2   7   4       28.59       27.88     20.08 o 
  -1   7   4       97.80       84.59     14.89 o 
   0   7   4      321.18      364.36     26.59 o 
   1   7   4      275.92      251.19     22.76 o 
   2   7   4      144.82       98.28     18.29 o 
   3   7   4       17.39       29.16     20.62 o 
   4   7   4      567.84      543.50     79.59 o 
   5   7   4      201.61      131.35     28.06 o 
   6   7   4      693.41      732.29     55.97 o 
   7   7   4       62.86       47.09     23.49 o 
   8   7   4      702.93      736.89     61.77 o 
   9   7   4       78.97       40.09     27.30 o 
  10   7   4      208.37      277.52     72.11 o 
  -9   8   4       47.05       57.64     34.10 o 
  -8   8   4       18.27       26.13     31.30 o 
  -7   8   4        6.30       18.61     25.50 o 
  -6   8   4        2.45        6.54     21.30 o 
  -5   8   4      162.86      212.53     65.77 o 
  -4   8   4     1229.91     1296.18     52.86 o 
  -3   8   4        2.10        1.63     14.75 o 
  -2   8   4      756.87      807.29     49.45 o 
  -1   8   4        9.35        6.78     11.92 o 
   0   8   4      122.41      120.76     19.65 o 
   1   8   4      432.16      462.08     32.38 o 
   2   8   4      432.96      399.71     45.33 o 
   3   8   4      508.28      598.12     69.35 o 
   4   8   4      458.25      432.44     53.19 o 
   5   8   4      216.19      291.31     46.63 o 
   6   8   4       36.79       21.35     28.63 o 
   7   8   4      106.47       61.57     34.22 o 
   8   8   4       27.93       37.78     28.24 o 
   9   8   4       13.69      -28.47     28.47 o 
  -8   9   4      297.27      232.72     49.54 o 
  -7   9   4        0.43       -9.55     27.07 o 
  -6   9   4      284.70      237.70     46.62 o 
  -5   9   4      598.53      593.89     65.04 o 
  -4   9   4       18.18        0.60     24.09 o 
  -3   9   4      372.59      346.93     31.70 o 
  -2   9   4       48.77       32.68     18.76 o 
  -1   9   4      331.28      448.73     45.69 o 
   0   9   4        8.72        0.76     16.48 o 
   1   9   4      486.51      495.88     42.81 o 
   2   9   4      171.71      209.83     29.94 o 
   3   9   4      553.76      574.93    118.23 o 
   4   9   4      457.83      445.65     56.43 o 
   5   9   4       21.36       27.98     31.12 o 
   6   9   4      660.60      766.81     77.77 o 
   7   9   4       16.28       33.85     34.19 o 
   8   9   4        2.15       22.23     39.26 o 
  -7  10   4      328.73      222.61     77.03 o 
  -6  10   4       22.61       50.33     38.13 o 
  -5  10   4        4.27       23.49     29.38 o 
  -4  10   4        3.62      -32.16     35.57 o 
  -3  10   4       34.66       49.33     36.85 o 
  -2  10   4        0.34       11.01     20.85 o 
  -1  10   4        0.45       -0.45     19.74 o 
   0  10   4       42.31       17.65     25.87 o 
   1  10   4        0.79        7.07     26.87 o 
   2  10   4       27.47       41.33     28.76 o 
   3  10   4      264.36      389.17     43.29 o 
   4  10   4       17.39       22.21     29.66 o 
   5  10   4      279.37      272.30    122.32 o 
   6  10   4        1.84       26.06     34.34 o 
  -5  11   4       32.87       61.86     39.21 o 
  -4  11   4       67.53       50.02     37.35 o 
  -3  11   4      448.07      422.00     59.27 o 
  -2  11   4       50.51       41.95     31.63 o 
  -1  11   4      605.88      525.88     77.54 o 
   0  11   4       37.62       52.07     30.82 o 
   1  11   4      287.74      306.42     49.33 o 
   2  11   4       57.08       73.61     33.30 o 
   3  11   4       24.60       35.87     38.90 o 
   4  11   4        4.21        0.18     31.27 o 
   0  12   4      223.88      100.32     58.86 o 
 -13   0   5      142.24      163.78     65.51 o 
 -11   0   5     1196.77     1173.83    106.97 o 
  -9   0   5      209.15      290.60     54.00 o 
  -7   0   5      785.86      943.33     60.79 o 
  -5   0   5      172.32       80.38     17.00 o 
  -3   0   5     2631.10     2713.34    107.22 o 
  -1   0   5    17368.05    17389.16    438.37 o 
   1   0   5     1021.63     1125.53     38.83 o 
   3   0   5     1408.63     1272.50     39.26 o 
   5   0   5     4518.87     4346.81    105.63 o 
   7   0   5     4276.64     4230.52    398.70 o 
   9   0   5      573.40      650.51     93.15 o 
 -13   1   5      197.94      259.49     75.24 o 
 -12   1   5      225.37      370.55     82.91 o 
 -11   1   5       57.44       75.70     25.75 o 
 -10   1   5      833.73      917.85     59.69 o 
  -9   1   5        3.55      -12.35     12.45 o 
  -8   1   5      115.86      105.99     18.01 o 
  -7   1   5       61.92       66.64     14.55 o 
  -6   1   5      292.56      308.52     27.11 o 
  -5   1   5     2237.43     2201.02     55.66 o 
  -4   1   5     3715.07     3749.56     80.22 o 
  -3   1   5     8037.31     7627.81    128.84 o 
  -2   1   5     2206.81     2261.88     49.99 o 
  -1   1   5     1330.16     1049.31     35.33 o 
   0   1   5      501.10      478.01     15.24 o 
   1   1   5     2123.77     1957.25     36.58 o 
   2   1   5      875.64      864.89     24.72 o 
   3   1   5     4275.40     4103.67     68.22 o 
   4   1   5      130.41      143.08     13.32 o 
   5   1   5        3.67        6.43      6.66 o 
   6   1   5      232.89      313.11     18.82 o 
   7   1   5      733.75      801.39    105.17 o 
   8   1   5       16.42       17.31     17.80 o 
   9   1   5      335.37      244.63     41.50 o 
  10   1   5      129.07       83.77     33.01 o 
  11   1   5       67.34       39.99     34.10 o 
  12   1   5       36.33        0.37     31.84 o 
 -13   2   5      137.26      148.94     63.46 o 
 -12   2   5        4.22       -9.67     29.27 o 
 -11   2   5      140.62      138.32     37.81 o 
 -10   2   5      182.01      151.25     28.54 o 
  -9   2   5      254.14      281.98     27.99 o 
  -8   2   5       56.51       44.66     16.33 o 
  -7   2   5      282.77      296.85     24.72 o 
  -6   2   5      303.39      274.86     21.91 o 
  -5   2   5     3909.09     3953.95     87.08 o 
  -4   2   5     8546.50     8770.47    168.28 o 
  -3   2   5      303.60      333.49     16.12 o 
  -2   2   5      416.25      310.34     22.33 o 
  -1   2   5       49.86       36.44     10.95 o 
   0   2   5     2393.46     1797.17     46.32 o 
   1   2   5       24.72        2.58      4.97 o 
   2   2   5     3950.38     3645.40     68.54 o 
   3   2   5      691.95      662.50     19.59 o 
   4   2   5     3601.42     3734.14     80.82 o 
   5   2   5     2691.35     2808.70     83.67 o 
   6   2   5      430.79      393.44     34.08 o 
   7   2   5       64.99       90.59     20.95 o 
   8   2   5      172.95      194.87     28.49 o 
   9   2   5      419.67      388.38     39.47 o 
  10   2   5      858.49      550.20     90.59 o 
  11   2   5      311.61      107.47     38.96 o 
  12   2   5      126.77       81.15     39.49 o 
 -12   3   5      624.56      688.58     73.40 o 
 -11   3   5       21.06      -15.78     26.03 o 
 -10   3   5      360.86      568.15     78.31 o 
  -9   3   5        1.30       16.50     22.07 o 
  -8   3   5     2099.89     2229.27     65.20 o 
  -7   3   5      161.43      194.44     20.67 o 
  -6   3   5     3675.95     3599.99     84.81 o 
  -5   3   5       48.16       72.89     12.16 o 
  -4   3   5      539.43      534.31     28.00 o 
  -3   3   5       33.36        5.40      8.88 o 
  -2   3   5      314.62      387.55     26.08 o 
  -1   3   5       76.03      166.65     17.52 o 
   0   3   5        2.32       -1.29      5.12 o 
   1   3   5        9.32       20.30      8.17 o 
   2   3   5     2917.17     2766.48     56.28 o 
   3   3   5     1147.87     1079.24     36.54 o 
   4   3   5     4056.59     4072.64    115.00 o 
   5   3   5      357.66      338.26     40.64 o 
   6   3   5      971.07      957.27     55.27 o 
   7   3   5      310.19      250.32     53.91 o 
   8   3   5      169.99      267.83     51.23 o 
   9   3   5       26.83       41.07     22.83 o 
  10   3   5      396.38      338.60     57.83 o 
  11   3   5      162.16       62.88     34.49 o 
  12   3   5      190.30       80.82     38.68 o 
 -12   4   5      123.29      168.63     44.30 o 
 -11   4   5       70.71       49.26     31.29 o 
 -10   4   5       13.61        6.94     24.79 o 
  -9   4   5      120.18       80.40     31.10 o 
  -8   4   5       45.96       51.34     23.82 o 
  -7   4   5        3.78        1.81     15.87 o 
  -6   4   5     3408.82     3480.59    154.10 o 
  -5   4   5       98.61      152.33     14.74 o 
  -4   4   5     1241.23     1224.37     43.77 o 
  -3   4   5        9.70       23.91     13.91 o 
  -2   4   5     3125.06     2870.03     63.59 o 
  -1   4   5      589.24      561.03     23.04 o 
   0   4   5     2784.23     2578.05     59.73 o 
   1   4   5      212.94      216.42     16.62 o 
   2   4   5     3973.71     3874.95     75.75 o 
   3   4   5       97.51       76.79     10.01 o 
   4   4   5       41.13       35.29     14.03 o 
   5   4   5      758.40      819.89     50.84 o 
   6   4   5       12.65       44.48     18.58 o 
   7   4   5      259.08      286.05     34.15 o 
   8   4   5      158.84       85.88     24.67 o 
   9   4   5      487.04      420.49     45.30 o 
  10   4   5       73.47       87.83     54.36 o 
  11   4   5       68.28       55.62     37.63 o 
 -11   5   5      143.79      117.58     39.99 o 
 -10   5   5      318.51      346.19     52.75 o 
  -9   5   5       76.74       15.86     37.62 o 
  -8   5   5      480.73      673.45     65.29 o 
  -7   5   5       46.15       43.34     18.00 o 
  -6   5   5      847.42      910.79     44.40 o 
  -5   5   5      759.75      730.18     46.76 o 
  -4   5   5      754.70      755.61     50.21 o 
  -3   5   5     5090.56     5006.42    124.76 o 
  -2   5   5       97.34      123.74     24.76 o 
  -1   5   5     4710.52     4920.11    102.26 o 
   0   5   5      347.90      434.09     24.50 o 
   1   5   5     2748.07     2844.87     67.63 o 
   2   5   5      322.29      338.43     22.52 o 
   3   5   5      576.76      559.25     26.00 o 
   4   5   5      359.83      325.12     32.17 o 
   5   5   5      157.16      144.62     31.90 o 
   6   5   5      844.02      963.73     63.94 o 
   7   5   5        7.12       -7.36     17.00 o 
   8   5   5     2010.58     2016.80     89.57 o 
   9   5   5       28.46       24.87     23.58 o 
  10   5   5       88.92      104.51     30.73 o 
  11   5   5       91.54      128.33     44.87 o 
 -11   6   5      843.42      791.74     82.67 o 
 -10   6   5        3.37      -15.04     27.80 o 
  -9   6   5      594.49      728.46     73.98 o 
  -8   6   5        5.30        4.62     22.36 o 
  -7   6   5       35.32      130.20     62.70 o 
  -6   6   5      112.95      142.46     25.39 o 
  -5   6   5      729.57      695.94     49.50 o 
  -4   6   5      398.79      401.48     29.00 o 
  -3   6   5      245.14      243.27     25.49 o 
  -2   6   5      717.05      879.40     70.79 o 
  -1   6   5       53.59       44.77     11.27 o 
   0   6   5     2180.90     2357.01     60.99 o 
   1   6   5      285.80      262.50     21.71 o 
   2   6   5      571.66      682.30     87.61 o 
   3   6   5      327.34      337.99     39.63 o 
   4   6   5      109.58       78.74     21.09 o 
   5   6   5     2126.61     2229.75     82.23 o 
   6   6   5      142.58      149.42     28.30 o 
   7   6   5     1529.27     1447.88     79.67 o 
   8   6   5        2.25        6.56     21.57 o 
   9   6   5      314.65      244.80     45.28 o 
  10   6   5       52.82       87.34     33.13 o 
 -10   7   5        2.22      -10.66     30.09 o 
  -9   7   5       16.34       30.15     31.18 o 
  -8   7   5       10.66       -4.50     25.08 o 
  -7   7   5      129.19      131.50     39.67 o 
  -6   7   5        1.26      -19.18     19.18 o 
  -5   7   5     2405.09     2396.84     70.89 o 
  -4   7   5      778.79      808.78     45.47 o 
  -3   7   5     3258.89     3259.24    109.41 o 
  -2   7   5      149.52      205.22     28.59 o 
  -1   7   5     1418.38     1410.80     46.04 o 
   0   7   5      223.73      220.29     20.99 o 
   1   7   5      442.40      384.70     42.68 o 
   2   7   5       26.38       17.68     15.26 o 
   3   7   5     1354.10     1323.14     75.87 o 
   4   7   5       32.91       26.78     35.32 o 
   5   7   5      358.31      288.63     35.37 o 
   6   7   5        2.04       -7.99     19.61 o 
   7   7   5      183.56      178.82     33.93 o 
   8   7   5        1.95       47.51     26.35 o 
   9   7   5        1.09       -0.86     26.26 o 
  -9   8   5      255.60      279.50     53.63 o 
  -8   8   5        0.03      -23.62     27.11 o 
  -7   8   5     1022.01     1100.90    151.50 o 
  -6   8   5       41.58       20.90     24.22 o 
  -5   8   5      376.86      367.73     50.80 o 
  -4   8   5       70.12       63.02     17.73 o 
  -3   8   5       22.12       44.47     18.31 o 
  -2   8   5      174.02      170.29     25.25 o 
  -1   8   5        6.10       13.43     14.93 o 
   0   8   5      517.63      506.39     40.04 o 
   1   8   5        6.97        5.60     13.81 o 
   2   8   5      611.11      686.72     49.16 o 
   3   8   5     1474.02     1322.48     67.44 o 
   4   8   5      129.99       96.27     32.15 o 
   5   8   5     1315.97     1187.86     89.20 o 
   6   8   5        6.01      -19.58     23.17 o 
   7   8   5      314.44      299.25     53.28 o 
   8   8   5        3.80      -17.72     25.59 o 
   9   8   5       31.85       58.77     33.58 o 
  -8   9   5      289.98      276.85     95.71 o 
  -7   9   5        1.44       -5.12     28.28 o 
  -6   9   5      184.18      150.79     40.87 o 
  -5   9   5        6.26        7.73     23.96 o 
  -4   9   5      109.67       98.16     31.30 o 
  -3   9   5      786.52      740.37     50.91 o 
  -2   9   5       43.33       26.83     32.40 o 
  -1   9   5      609.97      652.34     48.29 o 
   0   9   5       61.86       41.47     18.65 o 
   1   9   5      232.22      325.54     45.60 o 
   2   9   5       81.87       65.26     34.04 o 
   3   9   5      482.83      625.78     52.59 o 
   4   9   5       81.56      118.67     48.37 o 
   5   9   5       36.90       30.64     30.24 o 
   6   9   5       45.54       24.09     34.24 o 
   7   9   5        8.54       13.06     33.46 o 
  -7  10   5       77.23       33.02     37.36 o 
  -6  10   5       27.68      -22.13     27.68 o 
  -5  10   5      202.22       95.31     36.52 o 
  -4  10   5      591.58      644.10     84.19 o 
  -3  10   5        1.90        9.16     22.24 o 
  -2  10   5     1200.81     1343.32     73.43 o 
  -1  10   5       96.23      109.19     25.98 o 
   0  10   5      712.16      570.87    161.48 o 
   1  10   5        1.84        6.65     28.41 o 
   2  10   5       36.92       28.63     26.95 o 
   3  10   5      114.71      136.37     38.18 o 
   4  10   5      109.77       60.47     32.05 o 
   5  10   5       19.14       26.76     23.78 o 
   6  10   5       18.72       14.42     34.56 o 
  -5  11   5       12.09       20.70     35.42 o 
  -4  11   5        1.00       27.16     37.09 o 
  -3  11   5       26.92      -12.95     29.67 o 
  -2  11   5       20.70        7.77     29.25 o 
  -1  11   5       16.55       68.38     32.93 o 
   0  11   5        2.54       13.90     30.03 o 
   1  11   5        9.81       28.52     38.13 o 
   2  11   5       62.82       85.57     46.83 o 
   3  11   5        1.84       -3.04     30.34 o 
   4  11   5      267.26      285.02     55.31 o 
 -12   0   6      124.08      135.12     57.83 o 
 -10   0   6       71.49       82.65     29.12 o 
  -8   0   6        1.71       -2.84     16.08 o 
  -6   0   6      264.24      244.56     29.31 o 
  -4   0   6    22712.49    23931.56    599.14 o 
  -2   0   6    29549.54    28660.20    702.08 o 
   0   0   6      515.91      521.36     24.96 o 
   2   0   6     3657.29     3469.03     84.95 o 
   4   0   6     3760.85     4111.58    100.25 o 
   6   0   6        3.37        9.75     10.66 o 
   8   0   6      262.91      347.01     65.00 o 
  10   0   6      360.52      244.13     65.51 o 
  12   0   6       61.40        7.68     44.53 o 
 -13   1   6        2.60       46.06     57.83 o 
 -12   1   6     1335.49     1767.80    164.80 o 
 -11   1   6        8.52       36.92     22.56 o 
 -10   1   6     1919.58     2202.65     70.01 o 
  -9   1   6       19.97        1.63     17.29 o 
  -8   1   6     1314.43     1380.99     48.19 o 
  -7   1   6       88.84      100.78     16.07 o 
  -6   1   6     1625.12     1561.63     87.39 o 
  -5   1   6       98.63      123.76     14.33 o 
  -4   1   6     1381.62     1287.36     37.29 o 
  -3   1   6     1242.33     1089.63     31.89 o 
  -2   1   6        0.68        0.32     11.66 o 
  -1   1   6     5476.54     5309.85    123.12 o 
   0   1   6       36.02       54.53      8.82 o 
   1   1   6      233.12      181.37     11.61 o 
   2   1   6       63.76       44.68     11.33 o 
   3   1   6     1824.48     1773.51     39.23 o 
   4   1   6     3396.43     3248.16     70.12 o 
   5   1   6      387.85      381.72     18.58 o 
   6   1   6     3580.67     3591.45     71.22 o 
   7   1   6        5.13       -2.93     13.57 o 
   8   1   6      436.99      383.54     50.78 o 
   9   1   6      409.26      364.00     53.53 o 
  10   1   6      550.39      479.78     83.68 o 
  11   1   6        1.14       11.50     29.67 o 
  12   1   6      136.05       77.59     38.15 o 
 -12   2   6        0.78      -19.36     33.78 o 
 -11   2   6      325.01      499.89     58.77 o 
 -10   2   6        1.86        9.20     23.15 o 
  -9   2   6     1205.66     1346.16     54.49 o 
  -8   2   6       67.34       88.56     17.27 o 
  -7   2   6     1517.85     1739.70     53.32 o 
  -6   2   6       13.53       14.70     10.42 o 
  -5   2   6      155.40      113.21     14.27 o 
  -4   2   6     2112.49     1970.45     45.05 o 
  -3   2   6       99.05      115.20     16.65 o 
  -2   2   6     6081.80     6258.16    144.00 o 
  -1   2   6      103.32      106.57      8.69 o 
   0   2   6     4908.69     4558.90     91.56 o 
   1   2   6     3014.69     3143.18     61.66 o 
   2   2   6     5146.29     5420.62     97.60 o 
   3   2   6     1258.26     1319.67     38.79 o 
   4   2   6      663.76      664.52     20.96 o 
   5   2   6     1076.68     1060.41     40.40 o 
   6   2   6      113.65       89.58     19.99 o 
   7   2   6     1447.94     1739.39     68.54 o 
   8   2   6       27.89       12.92     19.48 o 
   9   2   6      357.74      302.83     50.41 o 
  10   2   6       26.16      -10.07     26.88 o 
  11   2   6      293.34      181.78     71.65 o 
  12   2   6      222.26      139.64     84.45 o 
 -12   3   6        0.29        9.60     36.85 o 
 -11   3   6        6.26      -20.73     23.61 o 
 -10   3   6       91.06      126.68     70.12 o 
  -9   3   6       84.01      108.91     23.35 o 
  -8   3   6      188.85      162.46     25.22 o 
  -7   3   6      616.68      624.50     35.42 o 
  -6   3   6      617.97      708.59     36.87 o 
  -5   3   6     2999.78     2790.64     60.85 o 
  -4   3   6       91.87      100.58     12.87 o 
  -3   3   6     5598.96     5281.59    127.75 o 
  -2   3   6     1471.29     1648.39     54.13 o 
  -1   3   6     2707.53     2184.78     90.56 o 
   0   3   6      168.17      193.38     14.78 o 
   1   3   6     6655.89     6527.43    114.97 o 
   2   3   6     1755.55     1775.63     41.95 o 
   3   3   6     1981.56     1811.39     45.49 o 
   4   3   6       25.08       29.31     11.04 o 
   5   3   6      355.25      336.19     32.33 o 
   6   3   6      333.56      362.43     35.24 o 
   7   3   6        6.55        7.73     16.48 o 
   8   3   6      478.26      522.59     82.87 o 
   9   3   6      328.70      332.69     67.80 o 
  10   3   6        0.52       13.32     29.39 o 
  11   3   6      475.85      267.77     56.56 o 
 -12   4   6        4.57        8.02     32.72 o 
 -11   4   6      818.76     1012.79     87.11 o 
 -10   4   6      363.40      261.15     53.48 o 
  -9   4   6      814.49      874.03     73.73 o 
  -8   4   6      514.51      566.58     53.08 o 
  -7   4   6     1188.78     1358.01     64.62 o 
  -6   4   6       28.08       38.91     17.12 o 
  -5   4   6     1651.71     1614.62     50.95 o 
  -4   4   6      631.63      642.84     39.16 o 
  -3   4   6      410.71      404.19     30.68 o 
  -2   4   6        7.01       -1.62      8.74 o 
  -1   4   6      422.73      463.29     24.05 o 
   0   4   6      626.19      694.21     31.47 o 
   1   4   6     3432.21     3486.97     77.10 o 
   2   4   6       24.15       33.64      8.76 o 
   3   4   6     3303.87     3206.79     66.68 o 
   4   4   6       57.51       60.44     17.12 o 
   5   4   6     2089.50     2249.54    128.99 o 
   6   4   6        0.48        3.80     14.58 o 
   7   4   6     1348.37     1580.02     72.13 o 
   8   4   6       65.13       11.17     20.70 o 
   9   4   6      790.36      800.78     61.88 o 
  10   4   6       78.53       48.63     28.78 o 
  11   4   6       70.36       14.50     34.45 o 
 -11   5   6       10.92       15.09     31.43 o 
 -10   5   6      291.97      308.40     55.02 o 
  -9   5   6        3.34      -11.11     20.39 o 
  -8   5   6      132.63      117.79     31.99 o 
  -7   5   6       68.57       47.60     25.21 o 
  -6   5   6       59.76       66.34     17.24 o 
  -5   5   6     1006.36     1108.62     49.86 o 
  -4   5   6      163.00      156.64     21.55 o 
  -3   5   6     2034.65     1970.46     65.26 o 
  -2   5   6      604.84      649.75     47.50 o 
  -1   5   6     4056.51     4171.16     90.70 o 
   0   5   6        4.29        4.88      8.47 o 
   1   5   6      846.76      816.33     32.60 o 
   2   5   6       60.65       86.22     13.30 o 
   3   5   6      923.41      940.45     45.53 o 
   4   5   6      146.17      108.95     22.46 o 
   5   5   6      731.10      790.09     53.57 o 
   6   5   6      359.02      488.15     44.81 o 
   7   5   6      186.61      116.10     27.57 o 
   8   5   6      136.24      121.21     37.66 o 
   9   5   6      182.85      220.25     36.63 o 
  10   5   6        4.90      -26.35     26.35 o 
 -11   6   6       78.06       67.87     38.74 o 
 -10   6   6       22.83       -8.81     26.81 o 
  -9   6   6       87.76      116.48     36.49 o 
  -8   6   6        3.37        5.07     23.45 o 
  -7   6   6       86.73       88.21     28.76 o 
  -6   6   6       21.43       25.61     14.74 o 
  -5   6   6       87.05       60.21     17.41 o 
  -4   6   6      917.87      928.76     57.10 o 
  -3   6   6       15.18       26.18     14.00 o 
  -2   6   6     2257.36     2230.15     91.64 o 
  -1   6   6        0.05       -6.90      8.63 o 
   0   6   6      929.13      992.77     38.17 o 
   1   6   6      347.61      391.53     33.91 o 
   2   6   6      415.81      356.59     28.15 o 
   3   6   6       40.66       25.27     14.96 o 
   4   6   6      162.20      160.00     26.92 o 
   5   6   6      217.37      221.71     31.78 o 
   6   6   6       21.07       20.33     20.28 o 
   7   6   6      412.80      575.53     54.10 o 
   8   6   6      189.38      195.18     35.92 o 
   9   6   6       30.05       25.53     27.93 o 
  10   6   6       73.31       51.98     31.80 o 
 -10   7   6      530.25      776.18    128.98 o 
  -9   7   6       32.66        1.91     28.84 o 
  -8   7   6      492.35      694.88    216.24 o 
  -7   7   6       40.75       52.38     26.88 o 
  -6   7   6      978.69      977.61    147.15 o 
  -5   7   6        1.92       -3.00     14.13 o 
  -4   7   6      824.20      864.76     71.34 o 
  -3   7   6       32.06       17.86     18.69 o 
  -2   7   6      301.91      308.71     30.86 o 
  -1   7   6      135.10      132.43     21.94 o 
   0   7   6      164.39      207.31     21.16 o 
   1   7   6       13.72       13.88     12.71 o 
   2   7   6      605.30      708.35     80.58 o 
   3   7   6      162.65      157.16     26.07 o 
   4   7   6     1216.49     1354.77     68.41 o 
   5   7   6      170.95      129.26     28.39 o 
   6   7   6      522.66      510.43     49.91 o 
   7   7   6        1.03      -12.37     22.31 o 
   8   7   6      337.87      291.83     43.29 o 
   9   7   6        0.02       17.37     28.92 o 
  -9   8   6        2.02       -0.63     31.12 o 
  -8   8   6       41.95       50.31     35.70 o 
  -7   8   6        7.74       25.89     28.22 o 
  -6   8   6      172.77      131.58     35.44 o 
  -5   8   6       27.97       29.67     30.64 o 
  -4   8   6      468.93      499.15     43.07 o 
  -3   8   6       78.81       76.95     21.14 o 
  -2   8   6      415.07      491.00     42.14 o 
  -1   8   6       81.24       48.35     19.37 o 
   0   8   6      455.06      459.47     39.22 o 
   1   8   6      150.89      101.17     40.43 o 
   2   8   6      622.37      663.53     49.84 o 
   3   8   6      177.03      154.73     28.08 o 
   4   8   6      357.52      265.42     36.27 o 
   5   8   6      125.02       68.87     32.91 o 
   6   8   6        3.93       26.03     28.76 o 
   7   8   6       25.40        6.39     30.34 o 
   8   8   6       16.14       10.09     28.42 o 
  -8   9   6       25.96        7.96     34.29 o 
  -7   9   6        6.69        9.05     31.99 o 
  -6   9   6      187.99      207.01     97.76 o 
  -5   9   6      400.57      430.30     56.56 o 
  -4   9   6      102.71      119.12     44.72 o 
  -3   9   6      412.80      387.20     55.31 o 
  -2   9   6       12.63      -16.82     16.82 o 
  -1   9   6      413.41      511.51     60.00 o 
   0   9   6      192.43      170.84     35.69 o 
   1   9   6      256.91      326.83     47.22 o 
   2   9   6       65.97       96.69     29.72 o 
   3   9   6      285.90      373.80     85.22 o 
   4   9   6      334.97      341.06     42.82 o 
   5   9   6      114.37      108.37     31.44 o 
   6   9   6      219.41      263.53     35.05 o 
   7   9   6       49.61       40.87     77.28 o 
  -7  10   6      133.07       97.05     42.79 o 
  -6  10   6        5.50      -15.96     32.48 o 
  -5  10   6      101.30      104.00     38.48 o 
  -4  10   6       41.53       53.74     30.37 o 
  -3  10   6        0.46      -10.65     26.41 o 
  -2  10   6       69.86       47.41     23.98 o 
  -1  10   6        7.02       -2.60     24.99 o 
   0  10   6       79.91       19.73     28.92 o 
   1  10   6       73.11       78.11     63.46 o 
   2  10   6       29.81       27.71     29.12 o 
   3  10   6      331.65      351.68     69.61 o 
   4  10   6      169.12       78.51     49.65 o 
   5  10   6      200.28      219.94     49.55 o 
   6  10   6       10.17        3.43     31.82 o 
  -4  11   6        0.10      -31.45     32.19 o 
  -3  11   6      324.04      360.89     57.94 o 
  -2  11   6      144.45      128.98     57.32 o 
  -1  11   6      480.37      480.51     62.70 o 
   0  11   6       12.18       53.09     32.52 o 
   1  11   6      220.41      197.31     45.33 o 
   2  11   6       34.91       61.92     34.20 o 
   3  11   6        6.76        8.29     30.34 o 
   4  11   6        2.57      -40.43     40.43 o 
 -11   0   7     1249.10     1479.90     88.79 o 
  -9   0   7     1952.54     1855.02     85.74 o 
  -7   0   7      415.59      502.05     45.41 o 
  -5   0   7     2333.32     2442.79     86.53 o 
  -3   0   7        4.39       -5.63     17.91 o 
  -1   0   7       50.46       -5.12     16.89 o 
   1   0   7     3066.50     3022.73     84.44 o 
   3   0   7     3478.54     3267.44     84.31 o 
   5   0   7    11090.55    11317.72    246.15 o 
   7   0   7     1842.74     1979.48     86.24 o 
   9   0   7      174.67      112.09     50.67 o 
  11   0   7      112.62       79.33     51.18 o 
 -12   1   7      279.04      306.35     50.60 o 
 -11   1   7       26.74       -1.12     24.79 o 
 -10   1   7       46.72       67.72     22.85 o 
  -9   1   7       66.74       51.31     16.68 o 
  -8   1   7       16.03        0.02     11.49 o 
  -7   1   7       24.73       40.70     13.14 o 
  -6   1   7       87.25       98.89     15.06 o 
  -5   1   7     1634.41     1654.96     46.91 o 
  -4   1   7      565.20      473.34     23.34 o 
  -3   1   7    11092.35    10820.24    201.72 o 
  -2   1   7        6.95        9.80     20.13 o 
  -1   1   7     4986.36     4435.11    283.92 o 
   0   1   7       20.48       27.07      7.29 o 
   1   1   7       10.81       17.31      6.45 o 
   2   1   7      766.39      881.23     24.06 o 
   3   1   7      847.08      881.30     25.12 o 
   4   1   7        2.27        1.55      6.21 o 
   5   1   7      157.47      154.55     18.27 o 
   6   1   7      193.16      181.79     17.02 o 
   7   1   7        0.97      -11.14     11.14 o 
   8   1   7        2.24       29.15     25.87 o 
   9   1   7      155.20      159.12     37.35 o 
  10   1   7       53.33       38.36     30.09 o 
  11   1   7      304.21      199.67     43.57 o 
 -12   2   7       46.61       68.98     33.40 o 
 -11   2   7      333.36      337.38     50.48 o 
 -10   2   7        1.09        7.50     19.16 o 
  -9   2   7        3.64       23.54     17.73 o 
  -8   2   7       13.16        6.77     13.14 o 
  -7   2   7       67.82       75.04     15.22 o 
  -6   2   7      371.40      401.42     26.78 o 
  -5   2   7        2.78       -4.26      8.14 o 
  -4   2   7      541.88      514.42     30.57 o 
  -3   2   7       66.61       58.00     17.81 o 
  -2   2   7     3243.13     3224.76     86.75 o 
  -1   2   7        0.22       -5.20      5.20 o 
   0   2   7       28.05       89.71     10.78 o 
   1   2   7       29.25       52.56     10.76 o 
   2   2   7     1321.41     1272.01     36.77 o 
   3   2   7     3401.58     3604.94     83.55 o 
   4   2   7     1732.58     1808.64     39.31 o 
   5   2   7      556.32      599.41     37.38 o 
   6   2   7      297.09      317.27     27.18 o 
   7   2   7      272.13      305.72     28.52 o 
   8   2   7      808.82      766.63     75.20 o 
   9   2   7      197.86      113.45     35.48 o 
  10   2   7      659.80      549.69     94.17 o 
  11   2   7       88.29       42.29     60.39 o 
 -12   3   7      247.37      350.76     55.81 o 
 -11   3   7        3.44        0.84     24.59 o 
 -10   3   7     1304.55     1491.79     99.33 o 
  -9   3   7       60.26       63.95     22.04 o 
  -8   3   7     2391.96     2501.44     85.30 o 
  -7   3   7        0.29       -1.25     13.82 o 
  -6   3   7     2453.98     2496.92     80.42 o 
  -5   3   7       80.73       63.90     10.93 o 
  -4   3   7     1345.94     1361.57     51.31 o 
  -3   3   7        1.29       -2.44     10.66 o 
  -2   3   7      503.87      463.85     36.28 o 
  -1   3   7     1937.03     2244.71     52.39 o 
   0   3   7     3416.49     3536.59     76.85 o 
   1   3   7       11.61       14.27      7.26 o 
   2   3   7     4964.86     5234.30     97.84 o 
   3   3   7        3.15        5.39      7.06 o 
   4   3   7     2210.95     2230.50     82.07 o 
   5   3   7        1.19        5.50     11.09 o 
   6   3   7      850.60     1056.06     51.30 o 
   7   3   7      272.94      235.46     26.54 o 
   8   3   7      348.63      366.59     37.16 o 
   9   3   7       13.01       27.96     22.37 o 
  10   3   7       73.35       22.22     30.62 o 
  11   3   7       74.72       56.51     37.14 o 
 -12   4   7       88.72      102.91     40.87 o 
 -11   4   7       59.78       21.37     31.43 o 
 -10   4   7        3.04      -16.18     22.99 o 
  -9   4   7      118.59      135.85     61.42 o 
  -8   4   7      717.12      716.46     51.09 o 
  -7   4   7      169.14      210.55     28.92 o 
  -6   4   7      200.46      201.46     22.73 o 
  -5   4   7      456.95      525.83     33.39 o 
  -4   4   7     1439.54     1383.20     53.08 o 
  -3   4   7      306.17      376.15     30.53 o 
  -2   4   7     3848.70     3641.92     98.28 o 
  -1   4   7     1711.57     1870.38     52.82 o 
   0   4   7     4871.70     4835.66    108.52 o 
   1   4   7       42.28       60.87     11.27 o 
   2   4   7      118.17       81.90     11.74 o 
   3   4   7      513.03      528.01     24.01 o 
   4   4   7     1527.91     1499.64     50.87 o 
   5   4   7       27.83       27.16     15.50 o 
   6   4   7       87.59       67.76     18.04 o 
   7   4   7      166.52      205.12     26.86 o 
   8   4   7      180.80      158.18     31.34 o 
   9   4   7      230.76      186.99     33.34 o 
  10   4   7      356.02      260.07     39.04 o 
  11   4   7       35.27      -20.23     31.59 o 
 -11   5   7        3.68       26.59     32.14 o 
 -10   5   7      470.03      574.79     76.52 o 
  -9   5   7        5.52       10.62     26.19 o 
  -8   5   7      178.57      205.21     39.42 o 
  -7   5   7       77.84       44.87     21.27 o 
  -6   5   7      311.25      415.48     32.27 o 
  -5   5   7      642.95      695.61     39.76 o 
  -4   5   7      574.94      581.21     61.81 o 
  -3   5   7     2836.06     2909.69     87.16 o 
  -2   5   7        4.96        9.08     11.47 o 
  -1   5   7     1516.58     1578.36     44.38 o 
   0   5   7      927.21     1014.35     36.86 o 
   1   5   7     1764.87     1834.97     51.51 o 
   2   5   7       15.33       12.58      9.54 o 
   3   5   7      357.75      417.06     30.94 o 
   4   5   7      393.73      428.04     33.54 o 
   5   5   7       75.01       72.89     18.62 o 
   6   5   7     1685.68     1696.40     54.93 o 
   7   5   7        0.46       39.79     22.43 o 
   8   5   7      894.95     1029.38     98.95 o 
   9   5   7        0.65      -10.03     23.58 o 
  10   5   7       24.03       14.58     23.18 o 
 -11   6   7      459.51      606.71    138.96 o 
 -10   6   7        5.31        2.21     28.69 o 
  -9   6   7      280.52      376.88     55.51 o 
  -8   6   7        0.63        9.84     24.82 o 
  -7   6   7      482.75      592.94     74.61 o 
  -6   6   7      247.33      279.43     29.12 o 
  -5   6   7      844.95      788.08     44.69 o 
  -4   6   7      221.95      258.21     29.88 o 
  -3   6   7      204.63      226.98     26.99 o 
  -2   6   7      539.20      586.12     57.69 o 
  -1   6   7     1164.58     1201.88     52.90 o 
   0   6   7      707.52      893.72     37.91 o 
   1   6   7      166.92      190.98     19.70 o 
   2   6   7       61.35       88.85     19.63 o 
   3   6   7      767.82      930.65     55.94 o 
   4   6   7      219.05      182.88     24.24 o 
   5   6   7     1441.24     1487.64     64.47 o 
   6   6   7        5.70       -1.54     13.64 o 
   7   6   7      838.80      921.17    119.29 o 
   8   6   7       12.47      -20.79     20.79 o 
   9   6   7      201.64      256.90     49.57 o 
  10   6   7        5.35       54.02     26.12 o 
 -10   7   7       31.84       16.52     33.30 o 
  -9   7   7      166.41       78.16     34.86 o 
  -8   7   7       28.44       15.83     27.33 o 
  -7   7   7      278.71      259.31     60.39 o 
  -6   7   7      293.93      340.55     39.06 o 
  -5   7   7      818.32      857.79     47.87 o 
  -4   7   7       43.84       41.28     19.55 o 
  -3   7   7     1767.67     1748.63     67.46 o 
  -2   7   7        0.10       10.45     14.67 o 
  -1   7   7     1719.55     1886.07     69.39 o 
   0   7   7       18.02        0.36     14.24 o 
   1   7   7     1132.78     1099.59     53.83 o 
   2   7   7       42.10       44.55     18.31 o 
   3   7   7     1629.31     1679.33     70.19 o 
   4   7   7        3.93       12.13     17.85 o 
   5   7   7      417.59      358.26     35.32 o 
   6   7   7       12.87       -2.77     17.93 o 
   7   7   7       91.77       62.64     20.77 o 
   8   7   7        6.97       10.81     20.06 o 
   9   7   7       52.95       56.77     24.64 o 
  -9   8   7      501.95      477.77    128.47 o 
  -8   8   7        0.90       37.77     32.91 o 
  -7   8   7      535.99      551.47     66.29 o 
  -6   8   7        0.47       13.39     24.94 o 
  -5   8   7      974.54      950.09     52.53 o 
  -4   8   7        1.24       -5.86     16.84 o 
  -3   8   7       59.93       59.29     21.16 o 
  -2   8   7       19.04       21.78     16.72 o 
  -1   8   7      228.14      257.71     31.96 o 
   0   8   7      697.44      659.22     47.03 o 
   1   8   7      587.49      695.47     63.86 o 
   2   8   7      129.94       97.83     30.24 o 
   3   8   7      424.30      457.51     43.85 o 
   4   8   7       22.19       -2.89     20.43 o 
   5   8   7      560.07      642.65     55.12 o 
   6   8   7       29.28       58.30     26.23 o 
   7   8   7      140.82      153.34     54.43 o 
   8   8   7       10.58        3.93     22.94 o 
  -8   9   7      496.47      618.65    135.37 o 
  -7   9   7        1.19       -1.96     29.45 o 
  -6   9   7       72.68      128.95     39.47 o 
  -5   9   7       80.87      112.13     87.52 o 
  -4   9   7        1.51       25.91     19.03 o 
  -3   9   7      158.07      196.94     31.42 o 
  -2   9   7       25.17       10.98     18.70 o 
  -1   9   7      156.74      168.81     28.93 o 
   0   9   7       51.91       54.09     33.01 o 
   1   9   7      309.22      385.94     51.74 o 
   2   9   7      191.09      177.27     42.48 o 
   3   9   7      301.08      361.30     51.30 o 
   4   9   7      223.48      215.15     44.28 o 
   5   9   7        6.46        5.51     26.87 o 
   6   9   7        6.56       -1.10     25.70 o 
   7   9   7        2.90       17.45     30.44 o 
  -6  10   7      105.55      109.58     43.06 o 
  -5  10   7       68.30       65.01     33.56 o 
  -4  10   7      349.97      395.47     76.77 o 
  -3  10   7        7.88        3.99     23.66 o 
  -2  10   7      762.56      876.13     60.94 o 
  -1  10   7       26.19       21.40     31.12 o 
   0  10   7      300.07      359.34     51.75 o 
   1  10   7        1.07       -4.98     25.69 o 
   2  10   7      217.68      287.57     91.10 o 
   3  10   7       22.41        3.21     31.22 o 
   4  10   7      128.56      118.95     41.25 o 
   5  10   7        2.32       10.07     31.48 o 
  -4  11   7      273.60      181.41     50.72 o 
  -3  11   7       22.32       17.40     43.50 o 
  -2  11   7        0.16       -3.84     30.70 o 
  -1  11   7        8.97       27.05     31.99 o 
   0  11   7      257.43      350.64     56.08 o 
   1  11   7       10.51       -4.46     30.09 o 
   2  11   7       77.66       68.32    112.60 o 
   3  11   7        4.25       20.93     33.65 o 
 -10   0   8       48.83       62.03     28.73 o 
  -8   0   8        6.54       12.37     17.92 o 
  -6   0   8     1079.21     1116.51     59.82 o 
  -4   0   8     4976.88     4817.17    145.00 o 
  -2   0   8    12011.10    11627.38    309.75 o 
   0   0   8      521.17      403.22     26.81 o 
   2   0   8     3274.41     2986.42     80.64 o 
   4   0   8     1767.36     1739.83     56.39 o 
   6   0   8      614.44      570.65     37.04 o 
   8   0   8      933.83     1020.04    119.25 o 
  10   0   8      280.48      343.94     77.28 o 
 -12   1   8      573.81      696.58    101.85 o 
 -11   1   8       28.66        9.31     22.38 o 
 -10   1   8     1042.41     1403.55     69.41 o 
  -9   1   8      329.08      289.89     33.43 o 
  -8   1   8      888.73     1048.14     50.00 o 
  -7   1   8      110.66       64.75     20.46 o 
  -6   1   8     2069.61     2000.35     56.49 o 
  -5   1   8        1.80       -6.77      7.98 o 
  -4   1   8     2443.42     2492.62     61.10 o 
  -3   1   8     2287.78     2135.50     54.24 o 
  -2   1   8       11.32       10.82     11.79 o 
  -1   1   8     4232.40     4868.08    120.46 o 
   0   1   8       42.56       24.50      7.23 o 
   1   1   8      959.59     1292.34     31.45 o 
   2   1   8     2498.36     2451.12     49.25 o 
   3   1   8       94.57      121.30     11.71 o 
   4   1   8     2509.21     2482.08     54.06 o 
   5   1   8      250.21      268.28     17.35 o 
   6   1   8     1585.54     1639.73     53.28 o 
   7   1   8       83.13       88.39     20.21 o 
   8   1   8      372.52      452.50    102.36 o 
   9   1   8      160.33      135.08     36.57 o 
  10   1   8      273.11      160.32     41.71 o 
  11   1   8       30.62        5.24     32.11 o 
 -12   2   8       46.57       38.73     35.20 o 
 -11   2   8      381.88      399.97     86.50 o 
 -10   2   8        2.69      -12.77     17.53 o 
  -9   2   8     1565.81     1695.67     68.84 o 
  -8   2   8      771.90      830.15     52.75 o 
  -7   2   8      393.17      435.39     36.91 o 
  -6   2   8      739.01      775.00     36.12 o 
  -5   2   8      216.43      216.91     18.73 o 
  -4   2   8     1090.77     1089.72     34.52 o 
  -3   2   8        5.25       -0.62     11.07 o 
  -2   2   8      794.96      826.74     44.52 o 
  -1   2   8       21.07       32.52     15.07 o 
   0   2   8     3665.52     3445.26     76.56 o 
   1   2   8     2308.70     2338.83     52.50 o 
   2   2   8      581.39      542.51     26.55 o 
   3   2   8     1505.23     1536.94     39.90 o 
   4   2   8      106.91      118.71     12.27 o 
   5   2   8     2532.45     2516.45     69.59 o 
   6   2   8       42.72       19.19     13.06 o 
   7   2   8      418.15      576.80     51.12 o 
   8   2   8      122.27       51.24     22.23 o 
   9   2   8      206.35      170.17     40.14 o 
  10   2   8      176.41      162.36     41.75 o 
  11   2   8       81.00       30.15     42.48 o 
 -12   3   8        1.17        4.71     28.03 o 
 -11   3   8        1.04        5.39     29.13 o 
 -10   3   8       48.26       41.53     29.80 o 
  -9   3   8      114.94      107.06     25.30 o 
  -8   3   8       44.89       59.14     35.52 o 
  -7   3   8      867.66      940.15     82.16 o 
  -6   3   8       52.27       43.93     16.91 o 
  -5   3   8     1193.39     1088.93     46.16 o 
  -4   3   8       36.15       24.20     20.18 o 
  -3   3   8     1392.14     1285.55     69.22 o 
  -2   3   8        0.36       -8.86      8.86 o 
  -1   3   8     8227.45     7438.73    144.53 o 
   0   3   8     1371.79     1602.42     44.11 o 
   1   3   8     4175.63     4254.52    106.07 o 
   2   3   8       35.87       51.32     10.58 o 
   3   3   8      942.55      958.82     33.35 o 
   4   3   8      113.29      111.86     17.69 o 
   5   3   8      880.74      989.42     48.60 o 
   6   3   8        1.82       -0.12     12.08 o 
   7   3   8       81.24       70.71     18.92 o 
   8   3   8      218.33      193.94     26.79 o 
   9   3   8      320.92      309.57     71.68 o 
  10   3   8        2.85        6.47     31.45 o 
  11   3   8      228.87      213.43     51.75 o 
 -12   4   8        0.13      -23.03     50.67 o 
 -11   4   8      634.76      888.19    215.22 o 
 -10   4   8      196.38      239.05     46.06 o 
  -9   4   8      722.12      963.58     62.30 o 
  -8   4   8       43.35       29.29     19.30 o 
  -7   4   8     1900.26     1702.90     68.55 o 
  -6   4   8       85.23      112.55     19.87 o 
  -5   4   8     2050.25     1897.98     59.23 o 
  -4   4   8       60.31       48.67     18.83 o 
  -3   4   8     1219.07     1175.69     49.54 o 
  -2   4   8       79.89      112.17     18.89 o 
  -1   4   8     2113.52     2124.73     68.12 o 
   0   4   8      111.15      146.40     15.31 o 
   1   4   8     1634.27     1734.80     71.36 o 
   2   4   8      448.43      559.58     46.85 o 
   3   4   8     1286.85     1431.95     49.22 o 
   4   4   8      248.37      309.93     37.31 o 
   5   4   8      995.43     1269.69     58.35 o 
   6   4   8        9.85       -7.25     13.51 o 
   7   4   8     2176.46     2306.41     75.24 o 
   8   4   8        6.59        4.76     17.62 o 
   9   4   8       61.23       89.04     24.87 o 
  10   4   8       41.55       26.75     34.69 o 
 -11   5   8       26.73       -1.15     32.24 o 
 -10   5   8      245.03      346.71     73.70 o 
  -9   5   8      292.12      284.99     47.20 o 
  -8   5   8        2.66       -0.37     17.95 o 
  -7   5   8      402.59      406.18     40.97 o 
  -6   5   8        8.18        2.70     14.71 o 
  -5   5   8      129.45      102.29     19.74 o 
  -4   5   8       42.55       47.05     17.00 o 
  -3   5   8     2698.22     2760.90     86.38 o 
  -2   5   8       52.97       39.96     15.05 o 
  -1   5   8      967.48      959.95     47.90 o 
   0   5   8        2.75        3.23      9.21 o 
   1   5   8      374.09      338.27     42.55 o 
   2   5   8       18.64       19.28     11.01 o 
   3   5   8      369.33      386.34     30.76 o 
   4   5   8     1035.48      996.80     51.27 o 
   5   5   8      862.46      835.08     48.48 o 
   6   5   8      753.37      793.34     48.77 o 
   7   5   8      330.42      311.45     43.59 o 
   8   5   8      206.10      239.62     31.53 o 
   9   5   8      147.34      181.25     30.80 o 
  10   5   8        0.85        6.45     27.78 o 
 -10   6   8        5.57       14.83     29.88 o 
  -9   6   8      109.03      180.72     42.90 o 
  -8   6   8       12.70      -21.71     21.71 o 
  -7   6   8       48.33       25.40     17.49 o 
  -6   6   8       18.70       54.24     19.23 o 
  -5   6   8       10.03       23.54     14.93 o 
  -4   6   8      966.59     1047.96     59.07 o 
  -3   6   8      355.91      386.80     35.54 o 
  -2   6   8     1894.57     1820.16     87.74 o 
  -1   6   8       29.01       41.93     16.39 o 
   0   6   8     1315.89     1345.05     61.52 o 
   1   6   8      253.41      252.94     23.01 o 
   2   6   8       71.07       58.35     18.64 o 
   3   6   8       26.66       27.07     17.18 o 
   4   6   8        9.59       -4.04     13.93 o 
   5   6   8      132.66      119.36     26.19 o 
   6   6   8        0.00       -7.07     21.79 o 
   7   6   8      143.58      120.99     25.64 o 
   8   6   8        0.84       10.10     20.79 o 
   9   6   8      131.34      155.39     31.39 o 
 -10   7   8      410.31      633.00     75.57 o 
  -9   7   8        8.18        5.61     30.24 o 
  -8   7   8      972.49     1032.72     89.41 o 
  -7   7   8       12.15       16.83     31.73 o 
  -6   7   8      691.21      732.95     47.12 o 
  -5   7   8       22.93       10.61     16.18 o 
  -4   7   8        5.62        3.70     17.54 o 
  -3   7   8        2.45       -1.70     14.73 o 
  -2   7   8       82.49       82.88     21.66 o 
  -1   7   8      121.41       90.53     21.36 o 
   0   7   8       44.11       66.29     19.84 o 
   1   7   8      147.34      163.19     39.15 o 
   2   7   8      791.83      731.28     65.79 o 
   3   7   8        6.77      -11.90     16.18 o 
   4   7   8     1777.56     2169.78     90.31 o 
   5   7   8      120.48       32.91     19.27 o 
   6   7   8      355.51      491.38     77.35 o 
   7   7   8        3.85      -14.61     19.31 o 
   8   7   8      218.87      220.08     40.70 o 
   9   7   8       35.85       28.32     34.68 o 
  -9   8   8       13.95       22.96     36.85 o 
  -8   8   8        9.61       -1.27     29.05 o 
  -7   8   8       26.32       14.17     28.27 o 
  -6   8   8      146.99      169.65     39.01 o 
  -5   8   8       23.61        4.88     17.17 o 
  -4   8   8      431.25      405.70     40.90 o 
  -3   8   8        0.98        4.07     17.90 o 
  -2   8   8      239.29      274.81     33.49 o 
  -1   8   8      106.01       80.38     22.24 o 
   0   8   8      240.65      259.10     40.92 o 
   1   8   8        0.30      -14.23     20.48 o 
   2   8   8      800.47      899.17     76.54 o 
   3   8   8      209.39      177.26     38.60 o 
   4   8   8      134.18      193.35     41.81 o 
   5   8   8      198.22      196.54     38.12 o 
   6   8   8        7.87       22.62     24.63 o 
   7   8   8       16.77       29.85     24.86 o 
   8   8   8       42.49       56.44     32.30 o 
  -8   9   8       18.58       57.83     57.32 o 
  -7   9   8       62.52       32.97     35.42 o 
  -6   9   8        7.91      -18.38     27.60 o 
  -5   9   8      337.77      363.25     54.08 o 
  -4   9   8      330.00      257.38     35.81 o 
  -3   9   8      583.86      750.94     56.78 o 
  -2   9   8      123.25      104.28     26.72 o 
  -1   9   8      508.66      549.76     47.27 o 
   0   9   8      210.19      170.03     37.63 o 
   1   9   8       67.57       18.53     25.63 o 
   2   9   8      290.78      311.59     57.07 o 
   3   9   8       22.82       56.39     29.49 o 
   4   9   8        2.21      -17.59     25.66 o 
   5   9   8       46.20       76.96     36.01 o 
   6   9   8       83.79      128.19     44.11 o 
  -6  10   8        4.68      -13.04     29.00 o 
  -5  10   8       25.21       30.61     35.83 o 
  -4  10   8       15.11       10.20     29.31 o 
  -3  10   8      126.51      141.25     31.62 o 
  -2  10   8       87.19       36.29     26.54 o 
  -1  10   8       10.23       67.50     32.11 o 
   0  10   8       13.98       49.26     31.59 o 
   1  10   8      497.35      508.47     62.70 o 
   2  10   8       61.73       59.87     33.15 o 
   3  10   8      248.93      317.26     54.52 o 
   4  10   8       39.79       26.21     33.01 o 
   5  10   8      194.08      264.84     50.84 o 
  -3  11   8      132.98       85.98     52.72 o 
  -2  11   8        9.94      -25.94     31.23 o 
  -1  11   8      305.02      308.51     65.00 o 
   0  11   8       31.32       15.75     33.32 o 
   1  11   8       72.68       85.62     39.08 o 
   2  11   8       36.95       33.90     35.38 o 
 -11   0   9      833.49     1111.15    119.76 o 
  -9   0   9     2355.22     2520.40    151.75 o 
  -7   0   9      241.77      307.87     37.39 o 
  -5   0   9       43.21       23.46     14.58 o 
  -3   0   9      233.82      260.00     48.11 o 
  -1   0   9      707.16      982.02     55.51 o 
   1   0   9        5.63       16.47     12.09 o 
   3   0   9     4111.04     4249.98    109.55 o 
   5   0   9     4242.21     4699.59    121.18 o 
   7   0   9     1016.88     1167.96    123.86 o 
   9   0   9      472.11      380.79     78.82 o 
  11   0   9       49.25       64.49     57.32 o 
 -12   1   9       80.07      189.88     61.93 o 
 -11   1   9        8.46       -0.32     31.48 o 
 -10   1   9      269.08      288.12     35.56 o 
  -9   1   9        1.15       18.06     17.51 o 
  -8   1   9       11.39       13.73     15.58 o 
  -7   1   9      226.86      248.56     23.80 o 
  -6   1   9      140.21      156.32     35.16 o 
  -5   1   9     1750.09     1863.95     60.48 o 
  -4   1   9      316.75      357.34     26.05 o 
  -3   1   9     3605.01     3481.81     98.58 o 
  -2   1   9      218.17      187.56     23.53 o 
  -1   1   9     5980.33     5996.76    144.76 o 
   0   1   9     1236.13     1184.17     31.04 o 
   1   1   9     1273.56      988.60     31.51 o 
   2   1   9      374.33      410.37     20.99 o 
   3   1   9        3.41       16.03      8.19 o 
   4   1   9       10.09       10.69      8.29 o 
   5   1   9      260.42      282.49     19.14 o 
   6   1   9     1507.47     1510.53     53.76 o 
   7   1   9      221.27      181.14     33.16 o 
   8   1   9       44.06       57.34     37.62 o 
   9   1   9       37.95       57.52     33.44 o 
  10   1   9       13.68       43.46     35.58 o 
  11   1   9      212.63      140.61     52.97 o 
 -12   2   9       43.62        7.68     45.55 o 
 -11   2   9      153.31      155.11     48.88 o 
 -10   2   9       85.39       91.47     24.86 o 
  -9   2   9      170.24      252.74     32.74 o 
  -8   2   9      134.24      102.27     28.33 o 
  -7   2   9      196.48      150.50     23.61 o 
  -6   2   9      525.45      554.02     50.30 o 
  -5   2   9        1.81      -11.19     11.43 o 
  -4   2   9      788.30      726.51     29.10 o 
  -3   2   9       92.70       69.96     16.88 o 
  -2   2   9     2710.84     2691.18     81.13 o 
  -1   2   9       12.03       12.46      8.38 o 
   0   2   9     1135.77     1049.34     55.55 o 
   1   2   9      709.41      700.48     29.05 o 
   2   2   9       76.22       54.51     11.48 o 
   3   2   9      295.04      301.15     33.19 o 
   4   2   9      159.43      143.96     14.32 o 
   5   2   9      729.30      674.22     47.50 o 
   6   2   9        0.16       -0.98     13.95 o 
   7   2   9     1088.05     1127.30     52.71 o 
   8   2   9      561.05      566.09     87.22 o 
   9   2   9      184.01      125.59     38.17 o 
  10   2   9      222.86      240.38     84.19 o 
  11   2   9        8.33       17.51     33.80 o 
 -12   3   9       75.81      103.51     52.97 o 
 -11   3   9       16.26       20.05     29.12 o 
 -10   3   9     1082.03     1223.68     80.69 o 
  -9   3   9      188.31      173.71     30.10 o 
  -8   3   9     1325.79     1418.40    109.86 o 
  -7   3   9       68.97       54.54     19.55 o 
  -6   3   9      426.98      519.09     41.32 o 
  -5   3   9       12.37       11.64     12.36 o 
  -4   3   9     1187.77     1271.38     53.40 o 
  -3   3   9       28.17       39.82     21.93 o 
  -2   3   9        0.01       11.82     12.14 o 
  -1   3   9       34.25       23.72     13.45 o 
   0   3   9     1243.65     1218.42     75.20 o 
   1   3   9      168.33      159.05     16.01 o 
   2   3   9     1168.05     1239.54     36.96 o 
   3   3   9      484.07      499.64     28.06 o 
   4   3   9      832.98      951.30     46.85 o 
   5   3   9       38.85       21.19     13.82 o 
   6   3   9     1616.09     1896.00     63.50 o 
   7   3   9      448.90      444.85     46.29 o 
   8   3   9      690.26      823.87     50.63 o 
   9   3   9       21.42       16.45     42.74 o 
  10   3   9       75.01       80.71     38.53 o 
 -11   4   9       22.43       10.09     33.66 o 
 -10   4   9       30.69       13.53     34.80 o 
  -9   4   9      128.65      146.11     28.77 o 
  -8   4   9      364.19      366.54     43.77 o 
  -7   4   9        2.09      -15.10     15.10 o 
  -6   4   9       95.58       59.41     23.05 o 
  -5   4   9       31.65       45.56     15.76 o 
  -4   4   9      226.47      203.21     26.79 o 
  -3   4   9       14.42       17.19     18.87 o 
  -2   4   9     3704.38     3569.18    102.11 o 
  -1   4   9      791.99      752.77     45.10 o 
   0   4   9     3298.47     3241.64     76.52 o 
   1   4   9        9.51        8.75      9.99 o 
   2   4   9      351.30      428.70     25.51 o 
   3   4   9      165.37      173.68     25.29 o 
   4   4   9        3.05       19.74     13.99 o 
   5   4   9      492.52      523.81     38.16 o 
   6   4   9       15.12        7.40     14.49 o 
   7   4   9      103.03       99.22     22.47 o 
   8   4   9        6.00        3.90     18.03 o 
   9   4   9        3.75       -2.56     24.03 o 
  10   4   9      268.87      255.07     55.70 o 
 -11   5   9        3.32       -7.51     30.22 o 
 -10   5   9      365.23      358.55     55.72 o 
  -9   5   9       78.01       42.82     64.23 o 
  -8   5   9      372.10      473.17     59.53 o 
  -7   5   9      690.86      683.49     70.26 o 
  -6   5   9       69.94       79.37     19.80 o 
  -5   5   9     2286.92     2166.81     68.27 o 
  -4   5   9        8.01        9.35     15.76 o 
  -3   5   9     1800.34     1803.93     68.00 o 
  -2   5   9      150.88      152.15     22.59 o 
  -1   5   9     1940.00     1717.04    101.67 o 
   0   5   9      415.11      469.51     56.14 o 
   1   5   9      681.92      662.61     34.96 o 
   2   5   9       16.50       23.38     14.70 o 
   3   5   9       61.14       46.62     16.42 o 
   4   5   9     1869.66     1945.89     65.13 o 
   5   5   9       60.96       33.60     17.19 o 
   6   5   9      622.25      626.63     62.45 o 
   7   5   9       49.66       30.42     19.86 o 
   8   5   9      300.01      290.02     35.11 o 
   9   5   9       33.62        9.21     21.72 o 
 -10   6   9        0.53       10.51     41.97 o 
  -9   6   9       78.20       81.14     34.69 o 
  -8   6   9      111.72      141.89     69.86 o 
  -7   6   9      431.15      474.04     39.74 o 
  -6   6   9      295.06      284.52     34.72 o 
  -5   6   9      733.17      742.31     50.48 o 
  -4   6   9     1151.72     1179.30     74.93 o 
  -3   6   9      192.58      158.35     33.73 o 
  -2   6   9      867.33      854.41     53.10 o 
  -1   6   9      255.20      271.33     36.81 o 
   0   6   9       85.54       81.17     19.65 o 
   1   6   9       84.84       66.84     18.58 o 
   2   6   9      287.81      293.99     50.62 o 
   3   6   9      664.38      727.49     50.60 o 
   4   6   9      114.23       76.92     22.31 o 
   5   6   9     1603.08     1652.53     76.25 o 
   6   6   9        0.16      -11.19     18.00 o 
   7   6   9     1063.51     1185.94    116.87 o 
   8   6   9      142.23       93.33     26.55 o 
   9   6   9      125.42       64.69     32.14 o 
  -9   7   9      127.35       94.12     39.92 o 
  -8   7   9       92.00       73.24     33.27 o 
  -7   7   9      239.43      255.80     77.03 o 
  -6   7   9      207.80      138.58     33.91 o 
  -5   7   9      239.24      260.14     30.49 o 
  -4   7   9       29.58       29.77     19.77 o 
  -3   7   9     1893.20     2096.83     79.27 o 
  -2   7   9       35.81       20.96     17.25 o 
  -1   7   9      945.82     1142.98     60.34 o 
   0   7   9        0.47      -15.08     15.08 o 
   1   7   9     1350.85     1470.36     94.81 o 
   2   7   9      406.18      428.48     51.09 o 
   3   7   9      310.82      327.97     55.02 o 
   4   7   9      169.54      241.42     56.61 o 
   5   7   9      372.38      349.66     36.86 o 
   6   7   9       53.46       37.91     22.42 o 
   7   7   9        0.56       15.10     22.39 o 
   8   7   9        9.85       -1.47     22.20 o 
  -8   8   9        8.76       -0.96     29.41 o 
  -7   8   9      274.57      360.87     56.49 o 
  -6   8   9       22.74       16.75     23.32 o 
  -5   8   9       50.25       10.63     19.56 o 
  -4   8   9      140.26      152.81     30.44 o 
  -3   8   9      166.45      200.09     31.08 o 
  -2   8   9        7.61       -0.39     18.29 o 
  -1   8   9        1.14        0.88     17.53 o 
   0   8   9      319.27      399.73     55.53 o 
   1   8   9      830.99      969.73     80.34 o 
   2   8   9       32.24        5.27     23.29 o 
   3   8   9     1007.93     1059.52     86.65 o 
   4   8   9       26.46       20.09     25.32 o 
   5   8   9        9.56       16.17     28.20 o 
   6   8   9        0.25        5.78     29.69 o 
   7   8   9       28.26       38.36     25.92 o 
  -7   9   9      123.17      128.55     41.77 o 
  -6   9   9       43.54       69.97     82.66 o 
  -5   9   9      344.83      319.76     41.91 o 
  -4   9   9        0.71       13.32     22.72 o 
  -3   9   9        3.26       11.67     21.01 o 
  -2   9   9      195.84      167.54     37.32 o 
  -1   9   9      241.12      243.32     43.62 o 
   0   9   9        6.19       34.95     27.31 o 
   1   9   9       14.18      -16.00     25.28 o 
   2   9   9      337.13      360.31     54.05 o 
   3   9   9      345.95      254.04     47.41 o 
   4   9   9      363.13      406.51     69.86 o 
   5   9   9       22.34      -17.81     58.86 o 
   6   9   9      151.41      139.54     63.46 o 
  -5  10   9       54.18       45.16     37.09 o 
  -4  10   9      443.88      517.00     73.96 o 
  -3  10   9       25.48       40.20     26.27 o 
  -2  10   9      526.90      579.18    103.13 o 
  -1  10   9        1.21       -2.80     28.57 o 
   0  10   9       75.52      162.83     41.90 o 
   1  10   9       96.38       38.19     68.07 o 
   2  10   9      120.33      125.15     49.13 o 
   3  10   9        4.05       17.64     32.88 o 
   4  10   9      101.15       70.15     37.96 o 
  -2  11   9       14.41      -29.86     32.20 o 
  -1  11   9       39.68       44.76     36.42 o 
   0  11   9       50.26       90.33     39.49 o 
 -12   0  10      105.78      149.96     57.32 o 
 -10   0  10        0.36       29.69     35.32 o 
  -8   0  10       31.72       28.66     31.73 o 
  -6   0  10      740.19      716.87     52.21 o 
  -4   0  10     3192.21     2947.10    102.50 o 
  -2   0  10     4433.07     4359.11    200.63 o 
   0   0  10     3410.70     3549.44     96.04 o 
   2   0  10      217.65      219.19     23.96 o 
   4   0  10      526.18      594.44     80.89 o 
   6   0  10      162.39      142.55     29.80 o 
   8   0  10       64.01       27.64     44.53 o 
  10   0  10      220.18      157.13     65.51 o 
 -12   1  10      243.27      169.92     62.95 o 
 -11   1  10       41.72       52.35     30.22 o 
 -10   1  10      798.20      889.21    148.68 o 
  -9   1  10       38.44       42.31     20.45 o 
  -8   1  10      673.96      808.46     87.15 o 
  -7   1  10       82.21       79.03     19.43 o 
  -6   1  10       56.59       52.10     22.10 o 
  -5   1  10     2044.28     2128.54     58.68 o 
  -4   1  10      227.61      275.42     63.71 o 
  -3   1  10     2500.02     2307.38     81.76 o 
  -2   1  10      634.91      702.51     89.82 o 
  -1   1  10       39.33       12.25     19.21 o 
   0   1  10      190.13      180.77     18.33 o 
   1   1  10      103.84      107.23     14.73 o 
   2   1  10     2448.84     2389.22     51.62 o 
   3   1  10     1666.57     1677.67     41.63 o 
   4   1  10      434.81      522.21     28.95 o 
   5   1  10      239.72      272.99     25.86 o 
   6   1  10     1948.99     2190.91     67.18 o 
   7   1  10        1.65       29.74     24.68 o 
   8   1  10     1123.10     1006.06     85.81 o 
   9   1  10       21.79       37.78     34.08 o 
  10   1  10      167.87       98.66     69.35 o 
 -12   2  10      116.46       71.65     59.37 o 
 -11   2  10      266.90      356.95     52.48 o 
 -10   2  10       25.25       56.56     30.22 o 
  -9   2  10     1894.93     1997.26    107.77 o 
  -8   2  10      763.15      841.80     61.13 o 
  -7   2  10      405.98      399.74     40.66 o 
  -6   2  10     1888.67     1847.47     69.55 o 
  -5   2  10      115.12       71.04     18.73 o 
  -4   2  10     1208.69     1211.73     58.38 o 
  -3   2  10       46.31       28.24     14.77 o 
  -2   2  10     1945.15     1706.12     62.43 o 
  -1   2  10       16.22       13.52     12.63 o 
   0   2  10     2484.71     2465.56     63.76 o 
   1   2  10      711.76      659.56     40.50 o 
   2   2  10      395.58      415.97     24.76 o 
   3   2  10     1526.60     1508.61     65.81 o 
   4   2  10      876.18      867.17     36.59 o 
   5   2  10      596.84      698.27     41.52 o 
   6   2  10      218.54      180.08     28.29 o 
   7   2  10      691.86      701.54     44.63 o 
   8   2  10       51.12       20.93     29.98 o 
   9   2  10      125.76       85.62     37.87 o 
  10   2  10      156.89       57.39     46.57 o 
 -11   3  10        5.79      -26.65     28.41 o 
 -10   3  10       25.74       44.54     24.70 o 
  -9   3  10      111.99      113.57     27.37 o 
  -8   3  10      181.79      117.79     25.11 o 
  -7   3  10      566.03      670.35     49.27 o 
  -6   3  10      263.94      310.56     61.38 o 
  -5   3  10      274.81      335.39     42.40 o 
  -4   3  10       25.01       28.90     20.69 o 
  -3   3  10     1170.70     1256.89     58.84 o 
  -2   3  10        6.27       14.70     12.70 o 
  -1   3  10     7532.42     7672.21    162.82 o 
   0   3  10       77.11       88.99     13.39 o 
   1   3  10     2968.67     3117.55     69.17 o 
   2   3  10       52.13       52.88     11.69 o 
   3   3  10      385.45      387.38     25.02 o 
   4   3  10     2308.48     2304.12     68.82 o 
   5   3  10       21.55        1.81     13.70 o 
   6   3  10       31.32       47.53     17.36 o 
   7   3  10        1.82       -6.40     15.61 o 
   8   3  10        7.19       -6.02     22.95 o 
   9   3  10       55.29       70.79     36.10 o 
  10   3  10       16.59       22.12     36.00 o 
 -11   4  10      354.29      391.77     59.80 o 
 -10   4  10        5.09       -6.93     29.51 o 
  -9   4  10      518.06      515.18     47.52 o 
  -8   4  10        0.44       12.45     19.68 o 
  -7   4  10      978.60      926.05     83.56 o 
  -6   4  10       64.61       31.25     17.22 o 
  -5   4  10      339.59      346.25     36.25 o 
  -4   4  10       22.66       31.60     17.77 o 
  -3   4  10       42.60       37.51     17.82 o 
  -2   4  10      169.83      179.17     25.19 o 
  -1   4  10      657.80      690.20     44.44 o 
   0   4  10       63.28       68.15     12.91 o 
   1   4  10      748.88      776.67     40.93 o 
   2   4  10        1.04        4.46      9.92 o 
   3   4  10       49.28       41.24     14.45 o 
   4   4  10     1010.38     1109.38     59.10 o 
   5   4  10     1666.77     1736.12     62.16 o 
   6   4  10      114.89       79.56     20.74 o 
   7   4  10     1144.96     1226.81     84.36 o 
   8   4  10        6.00       15.22     19.50 o 
   9   4  10      174.21      285.71     61.67 o 
  10   4  10        9.85       53.42     39.72 o 
 -11   5  10       57.87       78.95     37.95 o 
 -10   5  10       49.11       42.66     33.36 o 
  -9   5  10      249.02      105.00     37.81 o 
  -8   5  10      203.42      210.97     34.15 o 
  -7   5  10      365.31      237.74     35.22 o 
  -6   5  10      190.41      172.53     30.44 o 
  -5   5  10      188.26      209.62     31.41 o 
  -4   5  10       12.67       14.22     17.87 o 
  -3   5  10     2074.88     2275.36     80.66 o 
  -2   5  10      109.22      170.25     25.38 o 
  -1   5  10     1396.14     1542.60     61.72 o 
   0   5  10       25.06       16.38     14.75 o 
   1   5  10      457.54      448.12     39.38 o 
   2   5  10       18.70       18.81     17.70 o 
   3   5  10       41.73       21.48     14.77 o 
   4   5  10     1137.88     1225.63     60.35 o 
   5   5  10      318.76      256.67     33.61 o 
   6   5  10      597.34      610.79     44.69 o 
   7   5  10      184.13      204.35     60.47 o 
   8   5  10      413.22      424.57     40.65 o 
   9   5  10       35.34       48.09     24.84 o 
 -10   6  10       43.57       52.11     37.96 o 
  -9   6  10       51.02       66.54     33.20 o 
  -8   6  10       77.71       64.02     31.99 o 
  -7   6  10        1.73       -5.62     18.02 o 
  -6   6  10       47.20       17.16     19.18 o 
  -5   6  10       14.33       17.56     21.30 o 
  -4   6  10      963.47      985.57     84.97 o 
  -3   6  10      488.43      436.25     43.47 o 
  -2   6  10      716.32      771.71     56.24 o 
  -1   6  10        4.91       -1.89     15.42 o 
   0   6  10      859.74      898.21     54.27 o 
   1   6  10      116.88      123.48     30.90 o 
   2   6  10      143.07      197.48     37.66 o 
   3   6  10     1095.78     1209.26     86.27 o 
   4   6  10      115.42       64.29     20.53 o 
   5   6  10       45.70       58.09     21.24 o 
   6   6  10       72.14       47.03     21.35 o 
   7   6  10      110.08      113.78     27.65 o 
   8   6  10        9.63       -1.74     22.18 o 
  -9   7  10       79.40       17.33     30.12 o 
  -8   7  10      532.37      607.96     82.91 o 
  -7   7  10       93.83       53.55     27.65 o 
  -6   7  10       72.30       33.09     21.55 o 
  -5   7  10      180.23       91.06     43.30 o 
  -4   7  10       61.05       17.54     21.13 o 
  -3   7  10       12.31       25.35     19.18 o 
  -2   7  10       86.67       99.12     24.40 o 
  -1   7  10       43.76       75.02     25.26 o 
   0   7  10      180.52      176.72     46.65 o 
   1   7  10      247.47      201.05     38.91 o 
   2   7  10      289.34      347.74     48.31 o 
   3   7  10       28.82        0.75     21.71 o 
   4   7  10      791.58      927.05     81.23 o 
   5   7  10       22.96       23.16     31.48 o 
   6   7  10      125.52      130.31     27.98 o 
   7   7  10       31.43       41.05     23.64 o 
   8   7  10      208.90      242.23     42.55 o 
  -8   8  10       11.77        0.81     32.74 o 
  -7   8  10      237.46      218.05     47.51 o 
  -6   8  10      227.91      242.32     38.97 o 
  -5   8  10        0.87      -17.67     17.67 o 
  -4   8  10       99.90      100.61     27.96 o 
  -3   8  10        1.18       -7.55     20.28 o 
  -2   8  10      233.24      232.15     33.40 o 
  -1   8  10      142.34      109.36     26.53 o 
   0   8  10      767.34      969.29    129.23 o 
   1   8  10        2.52       32.11     26.05 o 
   2   8  10       61.92      111.60     35.65 o 
   3   8  10       61.17       61.57     31.07 o 
   4   8  10       65.33       49.05     34.55 o 
   5   8  10        2.75        1.28     27.86 o 
   6   8  10        0.46       20.48     30.94 o 
   7   8  10      164.90      200.77     49.71 o 
  -7   9  10      151.94      186.39     46.27 o 
  -6   9  10       67.21       33.91     35.12 o 
  -5   9  10      226.03      265.98     41.40 o 
  -4   9  10      139.11       79.57     29.96 o 
  -3   9  10      423.55      349.36     42.06 o 
  -2   9  10      107.56      154.14     31.60 o 
  -1   9  10      336.17      314.44     49.88 o 
   0   9  10      108.32      107.37     34.54 o 
   1   9  10      431.09      499.81     85.47 o 
   2   9  10      537.45      687.47    138.96 o 
   3   9  10        6.58        0.74     28.39 o 
   4   9  10       21.40       -1.39     29.29 o 
   5   9  10       11.62      -18.11     31.67 o 
  -5  10  10       43.54       92.89     44.11 o 
  -4  10  10       13.26        2.55     33.15 o 
  -3  10  10        4.47      -24.66     24.66 o 
  -2  10  10       44.12       39.72     37.39 o 
  -1  10  10        0.37      -25.50     27.32 o 
   0  10  10        8.10       27.71     31.48 o 
   1  10  10       67.99       56.66     73.45 o 
   2  10  10       57.99       18.17     33.30 o 
   3  10  10      176.21      153.60     65.51 o 
 -11   0  11      206.46      316.30     73.19 o 
  -9   0  11      627.45      609.06     86.50 o 
  -7   0  11       84.09      177.09     49.13 o 
  -5   0  11      295.61      243.73     31.24 o 
  -1   0  11       34.30       32.48     46.83 o 
   1   0  11      888.61      919.71     45.60 o 
   3   0  11     1771.33     1812.69    109.27 o 
   5   0  11      107.01       81.69     20.00 o 
   7   0  11     1050.68     1280.56    136.65 o 
   9   0  11      256.42      278.43     77.80 o 
 -12   1  11       72.10      147.40     57.32 o 
 -11   1  11       33.62       49.32     32.58 o 
 -10   1  11      158.06      174.27     37.62 o 
  -9   1  11       20.02       -3.53     26.87 o 
  -8   1  11      669.40      672.22     49.57 o 
  -7   1  11      534.32      579.83     44.45 o 
  -6   1  11       51.65       52.11     17.75 o 
  -5   1  11     1938.79     1863.07     68.04 o 
  -4   1  11      821.47      827.62     59.63 o 
  -3   1  11      725.81      771.19     64.87 o 
  -2   1  11      340.32      300.84     50.28 o 
  -1   1  11     1932.99     1936.01     68.47 o 
   0   1  11     1156.69     1308.93     53.72 o 
   1   1  11     1583.32     1813.56     48.53 o 
   2   1  11      782.64      881.93     39.86 o 
   3   1  11      443.60      543.75     27.22 o 
   4   1  11      111.26      102.01     14.59 o 
   5   1  11      193.98      192.37     36.05 o 
   6   1  11      493.59      523.47     37.67 o 
   7   1  11       77.79       55.89     31.29 o 
   8   1  11      212.22      211.33     46.27 o 
   9   1  11      186.01      158.08     46.82 o 
  10   1  11      232.27      135.69    125.14 o 
 -11   2  11       33.13       50.41     32.42 o 
 -10   2  11       97.15       48.65     29.72 o 
  -9   2  11      546.88      600.27     50.25 o 
  -8   2  11      158.09      133.45     25.84 o 
  -7   2  11     1136.79     1002.88    115.26 o 
  -6   2  11      442.18      479.89     40.83 o 
  -5   2  11        4.25       -1.74     13.92 o 
  -4   2  11       26.44       33.13     18.74 o 
  -3   2  11      133.68      172.26     25.86 o 
  -2   2  11     2321.36     2443.99    119.69 o 
  -1   2  11       84.81       58.17     17.78 o 
   0   2  11     2335.13     2202.76     75.43 o 
   1   2  11     1385.75     1438.64     42.60 o 
   2   2  11     1029.59     1017.55     38.08 o 
   3   2  11      395.66      371.39     22.75 o 
   4   2  11       63.08       62.57     16.58 o 
   5   2  11      347.85      351.01     35.51 o 
   6   2  11      656.56      676.62     43.57 o 
   7   2  11      247.90      346.06     51.74 o 
   8   2  11      123.33      119.17     39.99 o 
   9   2  11      324.88      193.27     47.54 o 
  10   2  11      121.14      115.69     45.68 o 
 -11   3  11        0.31      -24.57     42.48 o 
 -10   3  11      520.74      695.31    105.98 o 
  -9   3  11       78.96       84.90     24.56 o 
  -8   3  11      935.43      941.70     71.67 o 
  -7   3  11      379.98      350.17     39.55 o 
  -6   3  11      424.70      468.80     67.32 o 
  -5   3  11      478.60      431.56     40.36 o 
  -4   3  11      362.06      394.59     36.91 o 
  -3   3  11        0.54       20.11     16.01 o 
  -2   3  11      538.97      476.98     39.01 o 
  -1   3  11      451.83      467.07     81.24 o 
   0   3  11      620.34      572.38     36.72 o 
   1   3  11      262.83      223.07     24.46 o 
   2   3  11      738.21      758.09     35.43 o 
   3   3  11      732.12      877.39     46.08 o 
   4   3  11      302.63      348.94     43.51 o 
   5   3  11       97.69       57.16     20.09 o 
   6   3  11      441.44      570.74     41.94 o 
   7   3  11        0.29        4.96     17.68 o 
   8   3  11      817.62      836.95     63.85 o 
   9   3  11       25.11       30.71     35.83 o 
  10   3  11      170.71      163.27     71.14 o 
 -11   4  11        0.89       24.43     32.35 o 
 -10   4  11        0.44       -1.31     29.45 o 
  -9   4  11      179.32      115.94     29.10 o 
  -8   4  11      259.37      205.97     37.23 o 
  -7   4  11       53.11       45.62     25.71 o 
  -6   4  11        5.19       16.73     16.04 o 
  -5   4  11       53.62       74.21     25.94 o 
  -4   4  11     1217.60     1373.36     66.90 o 
  -3   4  11        4.38      -13.76     15.04 o 
  -2   4  11     1169.84     1159.56    110.45 o 
  -1   4  11      296.41      335.15     46.22 o 
   0   4  11     1870.34     2026.32     71.89 o 
   1   4  11        2.25       14.23     13.18 o 
   2   4  11      655.72      748.36     35.78 o 
   3   4  11       88.20       86.42     18.72 o 
   4   4  11       22.57       27.88     24.75 o 
   5   4  11      147.60      146.17     24.52 o 
   6   4  11       71.83       59.16     23.57 o 
   7   4  11       82.38      101.12     23.87 o 
   8   4  11      397.44      396.46     39.79 o 
   9   4  11       10.14      -30.42     31.69 o 
 -10   5  11      206.30      192.28     47.18 o 
  -9   5  11      110.51       67.63     28.96 o 
  -8   5  11      285.21      321.72     57.23 o 
  -7   5  11      633.16      493.88     85.66 o 
  -6   5  11      216.59      224.21     28.52 o 
  -5   5  11      107.97      103.87     25.52 o 
  -4   5  11        8.49        0.63     17.91 o 
  -3   5  11     1789.65     2044.30     77.81 o 
  -2   5  11       91.22      105.69     26.72 o 
  -1   5  11     2435.54     2285.08     80.46 o 
   0   5  11      231.99      253.05     29.43 o 
   1   5  11      389.49      405.74     39.18 o 
   2   5  11       79.12      135.00     37.36 o 
   3   5  11        2.64      -11.01     14.69 o 
   4   5  11     1821.68     2136.38     91.70 o 
   5   5  11       77.47       66.22     21.18 o 
   6   5  11      389.94      495.19     91.97 o 
   7   5  11        8.18        6.55     20.62 o 
   8   5  11       21.56       63.79     24.66 o 
   9   5  11       27.01       35.86     28.44 o 
 -10   6  11       50.98       24.91     36.00 o 
  -9   6  11      211.06      229.48     47.23 o 
  -8   6  11       64.16       49.56     36.89 o 
  -7   6  11      885.87      901.70     85.10 o 
  -6   6  11      760.94      736.30     48.75 o 
  -5   6  11        4.92        5.58     21.73 o 
  -4   6  11      500.73      551.11     59.02 o 
  -3   6  11       65.33       85.98     23.87 o 
  -2   6  11      179.15      180.26     33.08 o 
  -1   6  11       31.90       50.15     19.93 o 
   0   6  11       36.12       35.44     18.45 o 
   1   6  11       79.86      111.75     35.57 o 
   2   6  11        2.57       23.10     21.57 o 
   3   6  11      254.61      220.47     41.61 o 
   4   6  11       57.13       20.60     20.51 o 
   5   6  11      472.77      475.82     69.37 o 
   6   6  11        5.15       15.24     25.26 o 
   7   6  11      409.28      366.31     54.74 o 
   8   6  11        0.32        3.63     22.83 o 
  -9   7  11       25.06       62.95     35.39 o 
  -8   7  11       31.67       31.67     32.15 o 
  -7   7  11      144.19      132.34     29.27 o 
  -6   7  11      197.60      193.88     35.82 o 
  -5   7  11      457.89      404.94     44.65 o 
  -4   7  11      319.18      281.68     37.59 o 
  -3   7  11      515.48      595.96     50.47 o 
  -2   7  11      262.56      284.87     35.69 o 
  -1   7  11      987.50     1148.76     68.19 o 
   0   7  11       49.80       42.13     44.53 o 
   1   7  11     1921.84     1956.93    103.64 o 
   2   7  11      162.11       96.51     42.74 o 
   3   7  11       10.87       20.14     26.77 o 
   4   7  11       45.11       18.09     25.83 o 
   5   7  11        1.09      -15.85     23.69 o 
   6   7  11       15.27       44.22     27.34 o 
   7   7  11        0.74        5.97     27.84 o 
  -8   8  11       11.49       31.66     36.85 o 
  -7   8  11       39.32       58.18     37.63 o 
  -6   8  11        0.70       -3.58     22.03 o 
  -5   8  11       12.13        1.04     25.03 o 
  -4   8  11      201.21      192.41     34.29 o 
  -3   8  11       11.76        3.96     20.63 o 
  -2   8  11       32.79       12.70     21.21 o 
  -1   8  11       41.89       26.42     26.92 o 
   0   8  11       95.83      108.60    117.72 o 
   1   8  11      468.68      511.46    118.48 o 
   2   8  11       90.91      145.45     40.36 o 
   3   8  11      303.17      264.68     48.71 o 
   4   8  11       16.30       43.69     31.18 o 
   5   8  11       21.37       42.74     35.02 o 
   6   8  11       91.54       49.44     38.12 o 
  -6   9  11       23.17        7.33     34.69 o 
  -5   9  11      286.63      237.58     36.50 o 
  -4   9  11       85.16       57.68     30.20 o 
  -3   9  11       46.83       42.37     27.09 o 
  -2   9  11       60.91       40.55     32.50 o 
  -1   9  11      184.77      259.52     81.63 o 
   0   9  11      207.90      176.46     42.07 o 
   1   9  11       48.72       34.64     40.69 o 
   2   9  11       58.28       99.50     83.68 o 
   3   9  11       89.63       73.29     35.54 o 
   4   9  11       91.91      121.27     41.25 o 
   5   9  11       14.44       26.10     47.60 o 
  -4  10  11      135.05      103.22     35.87 o 
  -3  10  11        6.09       37.97     36.78 o 
  -2  10  11      268.93      317.63     56.09 o 
  -1  10  11        3.44        2.09     30.68 o 
   0  10  11      209.83      170.67     69.61 o 
   1  10  11       15.97       -0.99     30.95 o 
   2  10  11       70.86       89.52     65.51 o 
 -10   0  12        3.17        0.51     37.36 o 
  -8   0  12      307.67      341.38     67.05 o 
  -6   0  12     3620.84     3696.82    200.12 o 
  -4   0  12       45.22       56.81     34.29 o 
  -2   0  12     2537.86     2953.16    161.22 o 
   0   0  12     2532.84     2636.97     82.49 o 
   2   0  12     1829.49     1881.59     67.55 o 
   4   0  12      259.29      255.83     43.33 o 
   6   0  12      372.64      421.73     78.82 o 
   8   0  12       12.09       10.75     44.53 o 
  10   0  12      103.30       22.52     51.69 o 
 -11   1  12        0.81       26.88     32.20 o 
 -10   1  12      271.60      341.23     55.53 o 
  -9   1  12        3.38        7.17     22.98 o 
  -8   1  12      838.54      780.64     97.76 o 
  -7   1  12       12.21       29.93     22.24 o 
  -6   1  12       75.00       75.21     20.59 o 
  -5   1  12     1775.64     1878.77     70.22 o 
  -4   1  12       18.79       11.35     19.66 o 
  -3   1  12       18.86       42.05     20.08 o 
  -2   1  12      184.85      184.27     27.31 o 
  -1   1  12      128.68      174.10     27.02 o 
   0   1  12      355.20      352.65     25.08 o 
   1   1  12      527.38      515.35     27.37 o 
   2   1  12     1743.72     1799.13     50.43 o 
   3   1  12     1869.35     2033.52     50.59 o 
   4   1  12      441.88      549.72     32.38 o 
   5   1  12        1.45        8.92     14.48 o 
   6   1  12      541.84      678.07     53.21 o 
   7   1  12      257.12      264.34     50.48 o 
   8   1  12      771.85      736.90    199.61 o 
   9   1  12       49.31       19.37     46.32 o 
 -11   2  12      166.17      118.05     39.26 o 
 -10   2  12        2.64        3.24     26.66 o 
  -9   2  12      558.15      595.94    175.04 o 
  -8   2  12      183.31      162.00     28.88 o 
  -7   2  12      695.49      674.51     73.45 o 
  -6   2  12       70.94      112.43     23.98 o 
  -5   2  12     2197.04     2368.35     99.65 o 
  -4   2  12      952.18      921.80     58.51 o 
  -3   2  12      337.39      390.79     37.89 o 
  -2   2  12      644.31      596.14     45.04 o 
  -1   2  12      355.02      382.55     46.51 o 
   0   2  12     2370.24     2595.06    156.87 o 
   1   2  12      758.45      876.91     51.62 o 
   2   2  12        1.13       -6.23      9.91 o 
   3   2  12      167.65      224.99     19.46 o 
   4   2  12       71.86       57.36     17.15 o 
   5   2  12      164.26      221.42     26.74 o 
   6   2  12       92.18       77.49     20.28 o 
   7   2  12      181.37      277.33     51.91 o 
   8   2  12      114.48      107.35     40.05 o 
   9   2  12       76.60       26.80     37.19 o 
 -11   3  12        7.77       -2.56     44.02 o 
 -10   3  12      105.62      101.65     36.99 o 
  -9   3  12      185.81      121.30     28.96 o 
  -8   3  12      152.84      200.76     31.63 o 
  -7   3  12      742.80      818.74     58.42 o 
  -6   3  12      742.76      692.90    132.43 o 
  -5   3  12       93.87       68.17     23.88 o 
  -4   3  12      311.90      286.36     34.74 o 
  -3   3  12      974.60     1120.73    114.81 o 
  -2   3  12      168.92      229.80     29.58 o 
  -1   3  12     2654.65     2800.35    163.51 o 
   0   3  12        8.66       29.53     16.66 o 
   1   3  12     1662.91     1733.39     70.03 o 
   2   3  12        0.42       11.35     11.39 o 
   3   3  12      369.87      411.40     32.94 o 
   4   3  12      341.70      320.41     39.97 o 
   5   3  12        1.30      -14.63     14.63 o 
   6   3  12       50.84       25.18     19.92 o 
   7   3  12      148.42      157.25     27.65 o 
   8   3  12        0.24        3.15     30.95 o 
   9   3  12      166.86      178.57     49.33 o 
 -10   4  12        0.00      -20.47     23.39 o 
  -9   4  12      739.31      846.02     63.75 o 
  -8   4  12       49.55       13.61     20.78 o 
  -7   4  12     1084.09      996.49     65.74 o 
  -6   4  12       59.20       33.69     18.59 o 
  -5   4  12      207.79      174.32     30.02 o 
  -4   4  12      124.06       75.53     23.39 o 
  -3   4  12       12.30        0.20     16.85 o 
  -2   4  12       29.94       21.43     17.38 o 
  -1   4  12      446.12      373.82     36.75 o 
   0   4  12      199.10      252.73     30.28 o 
   1   4  12       34.89       -8.48     14.00 o 
   2   4  12       95.99       48.18     21.10 o 
   3   4  12     1079.15     1120.51     92.83 o 
   4   4  12       15.98       -0.11     15.56 o 
   5   4  12      337.86      383.88     35.15 o 
   6   4  12        0.07        7.75     17.93 o 
   7   4  12       56.26       58.69     22.70 o 
   8   4  12        2.33        3.99     25.69 o 
   9   4  12      308.23      291.98     68.07 o 
 -10   5  12        8.24        9.71     32.19 o 
  -9   5  12        3.70       11.53     25.37 o 
  -8   5  12       95.00       87.11     46.95 o 
  -7   5  12      290.38      273.96     38.69 o 
  -6   5  12     1003.74     1006.80     58.56 o 
  -5   5  12      291.95      340.22     39.73 o 
  -4   5  12       27.82        2.99     19.39 o 
  -3   5  12     1053.26     1070.08    110.35 o 
  -2   5  12        4.57       19.58     18.41 o 
  -1   5  12      461.24      391.32     39.74 o 
   0   5  12       64.75       93.64     22.76 o 
   1   5  12     1071.37     1082.01     81.38 o 
   2   5  12      466.55      455.15     66.02 o 
   3   5  12        3.10        0.80     17.69 o 
   4   5  12      757.64      797.47     52.30 o 
   5   5  12       56.26       51.43     21.57 o 
   6   5  12      168.05      187.38     30.53 o 
   7   5  12       22.21       36.60     22.95 o 
   8   5  12       49.37       61.76     27.24 o 
  -9   6  12       26.04       29.50     31.99 o 
  -8   6  12      104.37      148.68     46.38 o 
  -7   6  12       17.38       22.74     22.80 o 
  -6   6  12       76.56       51.85     24.53 o 
  -5   6  12       93.15       10.87     44.61 o 
  -4   6  12      893.30      918.91     86.66 o 
  -3   6  12       56.04       36.61     23.40 o 
  -2   6  12       49.99       37.02     22.84 o 
  -1   6  12       66.48       49.00     20.90 o 
   0   6  12      135.04      155.52     27.53 o 
   1   6  12      423.47      414.65     92.38 o 
   2   6  12      187.09      125.23     58.86 o 
   3   6  12       88.56       97.64     32.48 o 
   4   6  12      130.67      106.52     34.55 o 
   5   6  12      229.45      144.26     32.29 o 
   6   6  12       27.14       29.98     25.79 o 
   7   6  12      159.01      173.55     32.80 o 
  -8   7  12      117.12      188.79     46.62 o 
  -7   7  12        6.83       -1.78     22.61 o 
  -6   7  12       21.60       10.13     22.39 o 
  -5   7  12      317.45      295.47     41.55 o 
  -4   7  12        1.25      -13.60     21.07 o 
  -3   7  12       16.15       -0.78     20.68 o 
  -2   7  12       32.02       23.07     21.77 o 
  -1   7  12       70.57       62.20     24.03 o 
   0   7  12      718.40      670.76     68.49 o 
   1   7  12      124.13      156.19     50.16 o 
   2   7  12      284.01      216.88     52.97 o 
   3   7  12        0.95       15.87     27.39 o 
   4   7  12      212.80      194.13     43.79 o 
   5   7  12        6.11       26.64     29.39 o 
   6   7  12       73.72       24.58     38.00 o 
  -7   8  12      319.32      255.99     51.77 o 
  -6   8  12      418.67      411.27     42.20 o 
  -5   8  12       44.88       32.25     27.89 o 
  -4   8  12       46.20       86.88     49.79 o 
  -3   8  12        4.84        2.35     22.83 o 
  -2   8  12      254.47      267.41     46.14 o 
  -1   8  12       39.62       79.22     34.20 o 
   0   8  12      377.73      366.95     61.67 o 
   1   8  12      174.87      168.70     42.61 o 
   2   8  12      306.11      430.31     61.51 o 
   3   8  12        1.07        4.50     30.82 o 
   4   8  12       37.61       90.30     37.99 o 
   5   8  12        1.22       20.49     35.78 o 
  -5   9  12      136.52      108.97     45.95 o 
  -4   9  12        4.01       35.95     27.78 o 
  -3   9  12       23.73       60.88     28.74 o 
  -2   9  12        0.26       -7.90     28.63 o 
  -1   9  12       89.09       38.86     34.60 o 
   0   9  12       12.16       32.67     33.23 o 
   1   9  12      466.36      426.86     61.16 o 
   2   9  12      320.76      291.10    145.87 o 
   3   9  12       54.57       10.23     32.83 o 
   4   9  12        2.32       28.71     37.23 o 
  -2  10  12        5.17        6.18     35.05 o 
  -1  10  12       57.61       22.69     36.21 o 
   0  10  12       49.89       48.19     36.42 o 
 -11   0  13      122.04      164.29     59.37 o 
  -9   0  13        5.94      -23.03     32.24 o 
  -7   0  13      149.99       86.50     44.02 o 
  -5   0  13     1672.25     1475.56    137.17 o 
  -3   0  13        2.35      -23.03     31.22 o 
  -1   0  13      497.89      462.33     82.66 o 
   1   0  13     1959.42     1968.82     71.69 o 
   3   0  13      122.09      146.68     28.28 o 
   5   0  13     1037.09     1198.67    124.88 o 
   7   0  13      457.55      341.38     78.31 o 
   9   0  13       16.95       48.62     56.81 o 
 -11   1  13       18.77       45.76     34.06 o 
 -10   1  13       18.62       40.12     31.39 o 
  -9   1  13       37.10       59.41     30.03 o 
  -8   1  13      212.84      146.80     83.68 o 
  -7   1  13      900.08      933.84     78.53 o 
  -6   1  13      264.57      237.54     51.44 o 
  -5   1  13     2308.56     2415.24     84.36 o 
  -4   1  13      412.79      198.35     65.00 o 
  -3   1  13      155.01      185.21     41.88 o 
  -2   1  13     1189.48     1170.48     86.63 o 
  -1   1  13      569.10      555.92     54.98 o 
   0   1  13       42.14       47.34     15.15 o 
   1   1  13      277.54      279.64     21.78 o 
   2   1  13      189.48      206.24     30.79 o 
   3   1  13      128.64      116.58     17.04 o 
   4   1  13      297.57      382.77     28.47 o 
   5   1  13       14.56        9.27     16.71 o 
   6   1  13       32.31       14.70     29.43 o 
   7   1  13       60.13       96.35     36.80 o 
   8   1  13       23.65       33.78     37.39 o 
   9   1  13      242.27      256.35     54.92 o 
 -11   2  13       23.46       43.06     33.45 o 
 -10   2  13        8.16       -4.39     27.68 o 
  -9   2  13      385.36      335.13     88.03 o 
  -8   2  13      157.35      103.86     32.74 o 
  -7   2  13      288.59      165.23     38.46 o 
  -6   2  13      798.77      854.97     57.86 o 
  -5   2  13        2.03       21.31     23.63 o 
  -4   2  13        8.68       17.15     22.98 o 
  -3   2  13      230.08      192.74     29.41 o 
  -2   2  13       38.88       31.29     19.36 o 
  -1   2  13       14.03        4.09     17.75 o 
   0   2  13     1298.61     1379.21     59.95 o 
   1   2  13      311.94      327.19     32.69 o 
   2   2  13     1857.25     1870.74     61.20 o 
   3   2  13     1651.64     1896.08     55.20 o 
   4   2  13       82.35       72.86     18.81 o 
   5   2  13       47.11       84.11     24.23 o 
   6   2  13      166.23      167.66     26.52 o 
   7   2  13       23.66      -28.17     28.17 o 
   8   2  13        8.14      -10.42     32.55 o 
   9   2  13       28.59      -12.32     36.19 o 
 -10   3  13      204.04      223.48     75.24 o 
  -9   3  13        3.32        0.10     24.82 o 
  -8   3  13      533.89      612.22     67.17 o 
  -7   3  13        0.92       13.13     20.61 o 
  -6   3  13      139.17      110.75     25.91 o 
  -5   3  13      224.51      199.57     32.84 o 
  -4   3  13       24.44       33.03     19.30 o 
  -3   3  13      286.78      297.42     51.74 o 
  -2   3  13      403.84      371.86     55.32 o 
  -1   3  13       44.42       35.44     24.64 o 
   0   3  13      991.57     1036.95     83.48 o 
   1   3  13       40.77       29.83     17.72 o 
   2   3  13     1332.56     1554.93     80.08 o 
   3   3  13       27.55       28.98     16.08 o 
   4   3  13      533.20      548.31     40.60 o 
   5   3  13        1.33       15.05     17.64 o 
   6   3  13      288.24      335.63     35.47 o 
   7   3  13        2.11       19.19     25.96 o 
   8   3  13      167.69      212.34     79.08 o 
 -10   4  13       63.64       44.92     28.71 o 
  -9   4  13       30.10        9.73     23.92 o 
  -8   4  13      110.68      154.21     31.85 o 
  -7   4  13        5.64       -4.25     19.71 o 
  -6   4  13      451.11      493.26     40.66 o 
  -5   4  13      556.92      499.66     46.75 o 
  -4   4  13     2028.42     2066.38     82.89 o 
  -3   4  13      358.57      339.95     40.08 o 
  -2   4  13      564.77      486.14     43.29 o 
  -1   4  13       87.38       71.51     28.80 o 
   0   4  13      503.56      529.30     42.67 o 
   1   4  13       20.61       14.92     16.75 o 
   2   4  13       40.08       -2.01     20.95 o 
   3   4  13       32.21       17.39     20.27 o 
   4   4  13      304.90      279.28     32.16 o 
   5   4  13        2.12        3.03     17.62 o 
   6   4  13       70.58       56.12     22.10 o 
   7   4  13       32.42       49.04     24.36 o 
   8   4  13      396.94      306.18     58.31 o 
  -9   5  13       61.52        4.96     24.15 o 
  -8   5  13       35.87       15.05     26.95 o 
  -7   5  13      190.34      185.07     41.91 o 
  -6   5  13      569.80      560.55     44.09 o 
  -5   5  13      105.04      135.57     41.12 o 
  -4   5  13       18.11       41.16     23.08 o 
  -3   5  13      349.23      407.83     46.06 o 
  -2   5  13        0.84       21.12     19.10 o 
  -1   5  13       36.77       34.28     26.90 o 
   0   5  13      262.31      269.68     43.08 o 
   1   5  13      316.73      415.81     66.79 o 
   2   5  13      274.95      292.72     46.32 o 
   3   5  13      248.27      274.00     48.37 o 
   4   5  13      988.78      969.26    175.01 o 
   5   5  13       65.54       45.70     24.64 o 
   6   5  13      120.36      122.77     29.36 o 
   7   5  13        8.04      -12.74     22.49 o 
  -9   6  13      253.82      253.34     51.80 o 
  -8   6  13       87.84       67.71     35.19 o 
  -7   6  13      680.29      645.68     50.62 o 
  -6   6  13      132.12      129.08     28.09 o 
  -5   6  13       42.30       39.45     24.60 o 
  -4   6  13      100.00       72.08     27.88 o 
  -3   6  13        0.39      -16.29     19.03 o 
  -2   6  13       35.29       11.92     20.18 o 
  -1   6  13        9.57        4.73     18.37 o 
   0   6  13       12.76       -4.00     21.02 o 
   1   6  13      168.61      148.46     37.19 o 
   2   6  13      268.63      152.10     49.65 o 
   3   6  13      729.78      823.99     75.35 o 
   4   6  13       28.99        8.92     27.11 o 
   5   6  13      200.45      181.34     48.77 o 
   6   6  13        2.87      -11.03     25.99 o 
   7   6  13        3.02      -23.31     23.31 o 
  -8   7  13        6.10       51.18     55.28 o 
  -7   7  13      619.80      511.62     48.80 o 
  -6   7  13       73.60       41.01     25.03 o 
  -5   7  13      336.09      385.03     46.78 o 
  -4   7  13       28.73       17.57     25.02 o 
  -3   7  13      317.40      343.97     41.60 o 
  -2   7  13        2.05       -8.21     21.46 o 
  -1   7  13      544.49      604.20     68.03 o 
   0   7  13      115.68      181.35     41.05 o 
   1   7  13      867.63      872.07    110.81 o 
   2   7  13       52.46       64.15     32.32 o 
   3   7  13        1.96        3.94     27.54 o 
   4   7  13        0.39        1.16     28.62 o 
   5   7  13        0.01       15.21     32.05 o 
   6   7  13        0.38       -2.52     34.75 o 
  -6   8  13        6.46       38.37     26.79 o 
  -5   8  13       19.00       11.57     29.68 o 
  -4   8  13       12.31       30.05     28.02 o 
  -3   8  13       19.26       12.72     26.51 o 
  -2   8  13       21.75       49.40     32.21 o 
  -1   8  13       89.53       44.01     32.91 o 
   0   8  13       14.61       17.64     30.58 o 
   1   8  13      464.16      330.33     58.09 o 
   2   8  13      184.37      176.31     44.69 o 
   3   8  13       23.44       58.96     35.48 o 
   4   8  13       42.90       27.37     34.80 o 
  -4   9  13      104.68       43.79     31.92 o 
  -3   9  13       76.58       55.52     39.58 o 
  -2   9  13       41.98       20.42     32.38 o 
  -1   9  13      231.47      201.85     49.41 o 
   0   9  13      209.44      253.01     53.54 o 
   1   9  13        8.01       10.01     33.20 o 
   2   9  13       66.73       68.60     39.32 o 
 -10   0  14        8.49       -7.68     42.48 o 
  -8   0  14      697.71      772.84    107.48 o 
  -6   0  14     2761.57     2590.80    170.43 o 
  -4   0  14     2968.14     3032.49    185.79 o 
  -2   0  14       64.87      137.14     77.80 o 
   0   0  14      711.24      769.69     66.58 o 
   2   0  14      951.72     1014.66     58.71 o 
   4   0  14       28.45       51.45     22.04 o 
   6   0  14      145.37      125.91     53.23 o 
   8   0  14        2.35        7.17     49.65 o 
 -10   1  14       49.58       64.06     36.21 o 
  -9   1  14        0.69        2.16     26.55 o 
  -8   1  14      196.10      222.77     44.53 o 
  -7   1  14       76.67       97.94     31.46 o 
  -6   1  14      270.87      218.81     41.08 o 
  -5   1  14       35.93      -20.26     20.26 o 
  -4   1  14      233.74      187.93     99.04 o 
  -3   1  14       70.47       93.70     27.53 o 
  -2   1  14       57.74       20.68     22.16 o 
  -1   1  14      125.16      150.10     28.42 o 
   0   1  14      446.61      460.19     33.97 o 
   1   1  14      345.66      417.27     27.14 o 
   2   1  14     1244.13     1232.15     63.08 o 
   3   1  14      168.49      148.57     19.33 o 
   4   1  14      914.73     1059.43    108.82 o 
   5   1  14        1.60       24.16     22.22 o 
   6   1  14      570.01      761.89     75.74 o 
   7   1  14       37.61       29.35     33.65 o 
   8   1  14      122.91      119.80     45.53 o 
 -10   2  14       23.25       39.41     33.44 o 
  -9   2  14      146.37      233.27     49.90 o 
  -8   2  14       23.12       -1.26     25.83 o 
  -7   2  14      319.42      284.42    156.36 o 
  -6   2  14      244.37      214.30     32.68 o 
  -5   2  14      402.10      256.33    112.85 o 
  -4   2  14      110.34      117.82     27.57 o 
  -3   2  14       67.03       44.20     23.21 o 
  -2   2  14      537.20      494.29     44.31 o 
  -1   2  14      773.47      884.44     93.37 o 
   0   2  14       90.78       67.32     28.65 o 
   1   2  14      549.84      556.38     49.29 o 
   2   2  14       44.64       37.31     15.13 o 
   3   2  14       40.16       49.11     18.60 o 
   4   2  14      310.51      302.53     31.49 o 
   5   2  14       61.62       46.30     21.35 o 
   6   2  14       28.14       50.14     26.09 o 
   7   2  14      165.67      226.38     50.60 o 
   8   2  14      181.23      211.92     53.79 o 
 -10   3  14       32.38       15.29     43.25 o 
  -9   3  14      135.49      118.02     40.15 o 
  -8   3  14       82.14       97.24     34.97 o 
  -7   3  14      171.95      147.99     31.99 o 
  -6   3  14       25.85       27.78     21.65 o 
  -5   3  14     1608.60     1740.18    102.62 o 
  -4   3  14       20.00        5.81     21.30 o 
  -3   3  14     1026.57     1195.78     71.73 o 
  -2   3  14       20.82       19.02     19.78 o 
  -1   3  14      273.06      309.49     36.13 o 
   0   3  14      279.45      259.34     32.62 o 
   1   3  14      426.40      363.64     69.18 o 
   2   3  14       12.21        0.35     18.94 o 
   3   3  14      371.36      395.87     58.66 o 
   4   3  14        3.82       10.14     17.16 o 
   5   3  14       31.19       30.26     19.51 o 
   6   3  14        4.73      -15.96     18.91 o 
   7   3  14       73.33      181.44     48.50 o 
   8   3  14        5.98      -19.40     35.39 o 
  -9   4  14      361.51      357.92     69.09 o 
  -8   4  14        2.28       16.62     23.27 o 
  -7   4  14      305.68      234.18     36.88 o 
  -6   4  14      139.79      127.87     28.37 o 
  -5   4  14      105.45       70.12     28.59 o 
  -4   4  14       17.77       27.25     23.09 o 
  -3   4  14       69.83       36.75     22.33 o 
  -2   4  14        4.86       -4.53     19.21 o 
  -1   4  14       25.96        8.35     18.67 o 
   0   4  14       18.08       15.31     19.43 o 
   1   4  14      188.65      198.44     53.65 o 
   2   4  14        4.92      -17.30     19.79 o 
   3   4  14     1377.99     1420.29    164.54 o 
   4   4  14        5.93       22.96     22.01 o 
   5   4  14      422.92      427.88     46.93 o 
   6   4  14        3.74       33.49     22.69 o 
   7   4  14        7.39       26.09     28.90 o 
  -9   5  14        8.80       19.59     27.48 o 
  -8   5  14       32.71       79.27     30.37 o 
  -7   5  14      246.88      198.89     36.43 o 
  -6   5  14       22.14        7.46     19.91 o 
  -5   5  14      366.90      365.15     43.61 o 
  -4   5  14       72.33       59.15     27.72 o 
  -3   5  14      551.24      454.18     63.02 o 
  -2   5  14      125.82      119.00     38.30 o 
  -1   5  14       28.14       25.65     21.46 o 
   0   5  14      490.77      426.10     58.44 o 
   1   5  14      512.02      542.54    119.51 o 
   2   5  14      685.73      795.11     73.28 o 
   3   5  14        8.91       14.73     25.08 o 
   4   5  14      206.88      247.42     77.14 o 
   5   5  14       12.24       13.76     27.73 o 
   6   5  14      113.92       84.96     31.91 o 
   7   5  14       17.73       22.53     29.01 o 
  -8   6  14      101.49      120.39     35.26 o 
  -7   6  14      197.77      158.63     31.54 o 
  -6   6  14      297.82      239.80     43.81 o 
  -5   6  14        0.80      -15.02     24.52 o 
  -4   6  14      581.64      616.89     55.03 o 
  -3   6  14       18.57       -1.98     22.06 o 
  -2   6  14      175.78      217.39     36.00 o 
  -1   6  14       16.97        7.35     22.35 o 
   0   6  14        2.59       30.55     25.65 o 
   1   6  14       13.37        6.68     26.77 o 
   2   6  14       28.41       46.21     28.99 o 
   3   6  14      110.14      262.89     65.77 o 
   4   6  14       50.18       65.85     36.00 o 
   5   6  14      151.34      154.97     41.71 o 
   6   6  14        0.16      -16.26     26.06 o 
  -7   7  14        7.12       -6.76     26.15 o 
  -6   7  14      287.19      247.85     46.39 o 
  -5   7  14        7.00      -26.29     26.70 o 
  -4   7  14        0.21        7.84     25.51 o 
  -3   7  14       52.75       30.41     27.07 o 
  -2   7  14       77.76       94.39     29.91 o 
  -1   7  14       96.98       79.25     35.63 o 
   0   7  14      300.96      318.01     99.80 o 
   1   7  14       45.56       36.66     31.41 o 
   2   7  14      162.34      120.79     39.45 o 
   3   7  14       17.32       22.11     30.95 o 
   4   7  14      428.18      448.03     63.62 o 
   5   7  14        1.82      -28.77     28.77 o 
  -5   8  14        0.12      -20.84     30.55 o 
  -4   8  14      178.36      216.55     64.77 o 
  -3   8  14       33.32       55.27     30.48 o 
  -2   8  14      229.73      239.05     52.72 o 
  -1   8  14        0.06      -24.67     28.62 o 
   0   8  14      242.95      243.66     86.24 o 
   1   8  14       28.04        4.23     31.99 o 
   2   8  14       37.47       10.87     31.07 o 
   3   8  14       11.77      -10.02     33.97 o 
  -3   9  14       26.94       59.18     42.79 o 
  -2   9  14       75.69       76.71     41.94 o 
  -1   9  14      123.04       31.71     46.32 o 
   0   9  14       20.60       29.46     35.94 o 
   1   9  14       36.37       -7.60     35.10 o 
  -9   0  15       99.95      179.65     63.46 o 
  -7   0  15      357.82      451.93     83.43 o 
  -5   0  15      149.50      166.85     53.23 o 
  -3   0  15      349.39      378.23     75.24 o 
  -1   0  15      220.91      207.96     40.66 o 
   1   0  15      191.03      231.01     32.83 o 
   3   0  15     1114.65     1347.76     89.36 o 
   5   0  15      461.92      666.89     98.78 o 
   7   0  15      307.20      401.26     92.13 o 
 -10   1  15        1.33      -19.27     29.12 o 
  -9   1  15       66.34       78.37     36.85 o 
  -8   1  15       29.03       57.44     32.64 o 
  -7   1  15      360.09      374.60    105.69 o 
  -6   1  15      119.60       63.77     54.76 o 
  -5   1  15      774.99      610.48    130.51 o 
  -4   1  15      349.62      233.80    103.13 o 
  -3   1  15      930.97      925.58     64.39 o 
  -2   1  15      338.11      268.87     47.97 o 
  -1   1  15      272.76      338.89     57.53 o 
   0   1  15       41.24        2.66     17.79 o 
   1   1  15        1.79      -13.44     13.44 o 
   2   1  15      118.51      128.99     19.63 o 
   3   1  15       14.83        5.85     18.43 o 
   4   1  15      287.85      302.96     40.25 o 
   5   1  15        2.81        4.47     23.73 o 
   6   1  15       58.28       95.94     54.76 o 
   7   1  15       75.04       48.48     41.97 o 
   8   1  15        4.76      -33.10     33.10 o 
 -10   2  15       63.77       39.58     61.93 o 
  -9   2  15       20.20       14.51     31.43 o 
  -8   2  15        9.35       25.33     28.95 o 
  -7   2  15        6.71       -3.75     23.03 o 
  -6   2  15      204.00      229.06     45.17 o 
  -5   2  15       23.01       37.87     28.25 o 
  -4   2  15      981.87      958.49    128.03 o 
  -3   2  15       69.95       30.44     28.89 o 
  -2   2  15      250.71      235.77     56.90 o 
  -1   2  15        4.39       32.56     22.72 o 
   0   2  15      374.47      331.28     59.44 o 
   1   2  15      391.15      380.98     57.83 o 
   2   2  15      146.21      133.83     24.19 o 
   3   2  15       84.97       31.21     21.65 o 
   4   2  15       14.96        3.27     19.03 o 
   5   2  15      190.11      229.06     35.61 o 
   6   2  15      126.72       87.00     42.48 o 
   7   2  15       47.44       45.07     41.80 o 
  -9   3  15       29.07       58.31     35.17 o 
  -8   3  15      170.73      216.06     78.31 o 
  -7   3  15       77.98       72.29     33.84 o 
  -6   3  15        1.32       -5.60     20.34 o 
  -5   3  15       65.79      106.85     29.79 o 
  -4   3  15        9.26        1.33     21.47 o 
  -3   3  15       46.51       20.86     23.47 o 
  -2   3  15       10.43       14.19     20.59 o 
  -1   3  15       17.38       -4.26     18.88 o 
   0   3  15      417.33      441.71     43.04 o 
   1   3  15       48.83       50.82     22.68 o 
   2   3  15      864.37      796.30     59.82 o 
   3   3  15        6.55      -14.67     18.79 o 
   4   3  15      507.11      489.92     47.41 o 
   5   3  15       10.18       19.91     20.60 o 
   6   3  15      280.38      390.90     47.97 o 
   7   3  15       52.35      112.84     44.64 o 
  -9   4  15        0.35       12.00     40.18 o 
  -8   4  15       80.28       92.88     47.34 o 
  -7   4  15       35.10       28.73     25.77 o 
  -6   4  15      814.56      846.53     55.87 o 
  -5   4  15      187.22      237.60     67.10 o 
  -4   4  15     1072.42     1079.98     71.70 o 
  -3   4  15      243.15      178.39     35.16 o 
  -2   4  15      952.91      862.72     61.52 o 
  -1   4  15       21.01       15.50     20.55 o 
   0   4  15       26.44       28.03     24.34 o 
   1   4  15      212.09      186.82     41.24 o 
   2   4  15      198.59      167.62     39.84 o 
   3   4  15        6.30       21.12     23.23 o 
   4   4  15        0.67      -10.73     22.65 o 
   5   4  15        9.30       -3.49     24.51 o 
   6   4  15       37.01       43.91     29.81 o 
   7   4  15       17.49       -0.25     36.53 o 
  -8   5  15        3.36        3.75     27.66 o 
  -7   5  15       12.40       30.55     26.71 o 
  -6   5  15       89.24       97.46     27.16 o 
  -5   5  15      675.87      613.03    125.31 o 
  -4   5  15        1.61       -9.97     24.11 o 
  -3   5  15      297.49      324.24     82.46 o 
  -2   5  15       17.85       15.21     23.48 o 
  -1   5  15       47.21       27.69     22.47 o 
   0   5  15       74.93       42.70     30.94 o 
   1   5  15        3.31       -4.92     25.10 o 
   2   5  15      255.93      215.97     69.09 o 
   3   5  15      190.60      197.34     43.42 o 
   4   5  15      375.78      316.43     43.19 o 
   5   5  15       50.41       45.41     27.86 o 
   6   5  15       79.86       86.26     32.82 o 
  -7   6  15      186.98      128.10     31.07 o 
  -6   6  15        2.52      -20.20     22.31 o 
  -5   6  15       21.86       14.07     29.05 o 
  -4   6  15       81.31       59.02     30.50 o 
  -3   6  15        3.79       -4.13     24.24 o 
  -2   6  15        1.76        3.99     25.03 o 
  -1   6  15        3.25       -4.91     29.41 o 
   0   6  15      117.73      190.89     42.51 o 
   1   6  15      171.17      171.93     50.67 o 
   2   6  15        2.26       -2.36     26.88 o 
   3   6  15      466.47      483.72    146.38 o 
   4   6  15       23.44       21.36     33.20 o 
   5   6  15      254.59      192.31    149.19 o 
  -6   7  15       40.75       11.68     26.66 o 
  -5   7  15      283.19      392.20     83.28 o 
  -4   7  15        4.99      -25.59     25.60 o 
  -3   7  15      535.97      518.98     54.38 o 
  -2   7  15      112.95       86.19     39.72 o 
  -1   7  15      323.55      277.18    132.82 o 
   0   7  15        4.01      -11.55     28.20 o 
   1   7  15       78.79       61.05     35.42 o 
   2   7  15       25.92       44.87     36.83 o 
   3   7  15        7.21      -15.98     33.46 o 
   4   7  15        2.71       32.59     35.28 o 
  -4   8  15       71.47       10.48     32.05 o 
  -3   8  15        0.24       23.57     37.98 o 
  -2   8  15       46.34       -7.68     35.25 o 
  -1   8  15      140.97       45.32     54.25 o 
   0   8  15       27.63        5.73     35.64 o 
   1   8  15       31.61      -24.40     32.47 o 
   2   8  15        1.84        3.07     34.74 o 
  -8   0  16       47.56       58.35     47.09 o 
  -6   0  16     1032.97      905.91    114.13 o 
  -4   0  16     1574.03     1232.45    137.68 o 
   0   0  16      141.79      136.39     37.81 o 
   2   0  16        1.48       -2.69     23.13 o 
   4   0  16      110.67      143.31     56.30 o 
   6   0  16        6.78       63.98     53.74 o 
  -9   1  16       69.20        1.63     30.58 o 
  -8   1  16       47.96       60.62     35.17 o 
  -7   1  16        4.51        8.32     28.89 o 
  -6   1  16       99.71       58.31     31.18 o 
  -5   1  16        6.66       12.02     29.12 o 
  -4   1  16       23.89       24.18     28.03 o 
  -3   1  16       85.43      105.88     30.41 o 
  -2   1  16       38.64       58.53     26.21 o 
  -1   1  16      392.02      388.57     44.27 o 
   0   1  16       94.48      110.50     29.63 o 
   1   1  16       47.84       25.48     18.47 o 
   2   1  16      479.97      512.41     35.66 o 
   3   1  16        0.18       22.31     20.31 o 
   4   1  16      894.66     1003.00     66.73 o 
   5   1  16       57.17       56.23     35.52 o 
   6   1  16      297.47      434.03     76.77 o 
   7   1  16       11.15      -18.54     37.25 o 
  -9   2  16      254.08      232.24     49.04 o 
  -8   2  16      148.48       72.01     35.33 o 
  -7   2  16       23.80       15.66     30.01 o 
  -6   2  16      129.98      110.88     36.72 o 
  -5   2  16        2.10       15.04     27.66 o 
  -4   2  16      403.93      324.09     43.15 o 
  -3   2  16      136.63      155.98     33.17 o 
  -2   2  16      428.50      377.13     45.98 o 
  -1   2  16       91.96      110.69     29.10 o 
   0   2  16       14.47       23.25     23.07 o 
   1   2  16       25.69       23.19     23.08 o 
   2   2  16       91.20       53.23     26.06 o 
   3   2  16      200.72      150.96     42.10 o 
   4   2  16       33.91       15.46     21.40 o 
   5   2  16       70.54       70.95     30.02 o 
   6   2  16       30.78       34.62     34.60 o 
   7   2  16       27.16       86.04     45.90 o 
  -9   3  16        0.98       -6.02     32.24 o 
  -8   3  16        1.00       -0.78     28.78 o 
  -7   3  16       63.81       56.30     33.66 o 
  -6   3  16       10.11       -0.20     30.45 o 
  -5   3  16      469.19      582.27     55.91 o 
  -4   3  16        0.10       -0.65     23.88 o 
  -3   3  16      944.00      993.27     69.54 o 
  -2   3  16       19.21       31.55     24.32 o 
  -1   3  16      428.67      522.88     70.98 o 
   0   3  16      129.57      104.76     28.63 o 
   1   3  16      110.32       50.97     25.57 o 
   2   3  16        5.97       -3.81     27.03 o 
   3   3  16        1.69      -22.69     22.69 o 
   4   3  16        6.97        9.02     24.16 o 
   5   3  16        2.23        2.94     25.95 o 
   6   3  16        0.72        7.80     34.08 o 
  -8   4  16       20.98       -4.59     29.60 o 
  -7   4  16      163.23      100.93     40.68 o 
  -6   4  16       50.10       21.28     25.81 o 
  -5   4  16       47.52       11.95     27.26 o 
  -4   4  16       14.81        9.92     24.29 o 
  -3   4  16        3.69        5.38     23.54 o 
  -2   4  16       49.33      -12.47     22.28 o 
  -1   4  16        3.71      -14.69     20.95 o 
   0   4  16       20.79      -15.66     20.51 o 
   1   4  16      212.92      269.78     99.80 o 
   2   4  16       10.95        2.81     29.38 o 
   3   4  16      317.98      382.30     55.19 o 
   4   4  16       28.87        0.89     24.33 o 
   5   4  16      183.18      188.01     38.18 o 
   6   4  16        8.61      -13.09     27.00 o 
  -7   5  16       68.81       99.79     34.70 o 
  -6   5  16       22.01       12.44     23.73 o 
  -5   5  16      442.94      370.14     48.32 o 
  -4   5  16        0.77       -3.75     24.20 o 
  -3   5  16      262.85      255.88     41.87 o 
  -2   5  16       15.60        3.31     23.52 o 
  -1   5  16       26.03       22.56     25.36 o 
   0   5  16      128.17      132.76     40.15 o 
   1   5  16       15.12       -9.10     28.42 o 
   2   5  16      196.11      164.28     40.89 o 
   3   5  16       80.49      118.61     41.50 o 
   4   5  16      236.66      240.50     50.27 o 
   5   5  16       47.66        7.64     28.49 o 
  -6   6  16      130.88      107.29     32.32 o 
  -5   6  16        0.59      -19.70     32.39 o 
  -4   6  16      476.13      574.31     58.76 o 
  -3   6  16       29.27       -0.12     26.66 o 
  -2   6  16      253.52      249.40     41.65 o 
  -1   6  16       68.67       51.87     58.60 o 
   0   6  16       97.35       29.13     33.51 o 
   1   6  16       22.55      -19.91     28.84 o 
   2   6  16       30.17       24.41     31.63 o 
   3   6  16       67.50       53.84     34.92 o 
   4   6  16        5.93        8.81     33.33 o 
  -5   7  16        3.10        6.47     38.89 o 
  -4   7  16        0.40      -27.58     27.58 o 
  -3   7  16        2.76      -28.57     28.57 o 
  -2   7  16       32.90      -12.44     35.46 o 
  -1   7  16        0.07      -30.57     30.57 o 
   0   7  16       98.55      106.25     44.77 o 
   1   7  16       29.26      -30.08     30.08 o 
   2   7  16      227.68      282.77    116.18 o 
   3   7  16        6.56       20.39     37.62 o 
  -2   8  16      215.00      284.80     61.21 o 
  -1   8  16        0.84       -5.06     36.83 o 
   0   8  16       55.93       78.31     42.91 o 
  -9   0  17      217.10      249.25     76.77 o 
  -7   0  17       26.27        9.21     42.48 o 
  -5   0  17      309.10      123.86     56.30 o 
  -3   0  17       64.77       81.89     54.25 o 
  -1   0  17       76.14       72.21     35.65 o 
   1   0  17      254.21      372.15    115.93 o 
   3   0  17      357.01      376.48     44.47 o 
   5   0  17      712.65     1288.74    145.35 o 
  -9   1  17      113.08       87.68     86.75 o 
  -8   1  17      122.08      149.07     43.84 o 
  -7   1  17       70.21       54.97     35.38 o 
  -6   1  17       48.62       63.76     34.55 o 
  -5   1  17      193.93      136.12     41.54 o 
  -4   1  17      156.47      112.18     39.86 o 
  -3   1  17      268.56      329.99     63.91 o 
  -2   1  17       85.55       31.02     28.17 o 
  -1   1  17      152.00      245.35     87.54 o 
   0   1  17        8.21       -8.27     39.07 o 
   1   1  17       28.69       31.51     22.62 o 
   2   1  17       35.19       54.93     21.79 o 
   3   1  17        2.01        4.15     26.01 o 
   4   1  17       73.80       54.38     29.36 o 
   5   1  17        1.22      -29.78     31.91 o 
   6   1  17       20.78       35.04     40.51 o 
  -8   2  17        1.83      -26.35     28.57 o 
  -7   2  17       23.80       63.46     35.98 o 
  -6   2  17      195.09      211.66     77.80 o 
  -5   2  17       11.19       26.90     31.03 o 
  -4   2  17      335.69      296.73     77.54 o 
  -3   2  17        2.26       -6.31     23.36 o 
  -2   2  17      869.52      737.81     60.80 o 
  -1   2  17      403.13      324.93     42.62 o 
   0   2  17      349.07      273.46     40.61 o 
   1   2  17       75.00      132.73     32.06 o 
   2   2  17       36.67       17.17     27.25 o 
   3   2  17       64.48       46.76     31.29 o 
   4   2  17       25.79       18.94     28.06 o 
   5   2  17       16.08      -18.94     41.46 o 
   6   2  17       10.84       38.90     52.20 o 
  -8   3  17       21.89       85.58     39.26 o 
  -7   3  17       12.97       13.73     33.63 o 
  -6   3  17       28.62       10.05     30.95 o 
  -5   3  17       21.43        0.52     24.30 o 
  -4   3  17        0.06      -17.07     23.81 o 
  -3   3  17       65.35       41.13     29.63 o 
  -2   3  17      215.73      177.91     35.96 o 
  -1   3  17        9.78       13.75     29.09 o 
   0   3  17      246.70      198.08     36.52 o 
   1   3  17        1.17      -10.08     28.33 o 
   2   3  17       62.36       53.72     34.92 o 
   3   3  17       42.76       35.08     27.14 o 
   4   3  17      436.97      508.46     74.21 o 
   5   3  17       24.50       27.14     31.29 o 
   6   3  17      167.29       99.29     68.58 o 
  -7   4  17        0.91       60.66     37.26 o 
  -6   4  17       66.90       19.52     46.83 o 
  -5   4  17        5.23      -25.71     25.71 o 
  -4   4  17      535.23      632.47    101.30 o 
  -3   4  17       32.42       -6.24     28.37 o 
  -2   4  17      173.30      234.12     40.91 o 
  -1   4  17       19.80       27.06     27.32 o 
   0   4  17      235.84      275.94     53.11 o 
   1   4  17        2.46       19.14     56.81 o 
   2   4  17       24.15       38.80     32.74 o 
   3   4  17        3.20      -39.15     42.99 o 
   4   4  17       22.05      -24.28     24.28 o 
   5   4  17       27.30        2.67     28.68 o 
  -7   5  17       99.15       58.86     65.00 o 
  -6   5  17        4.60       13.67     25.72 o 
  -5   5  17      175.10      159.08     39.47 o 
  -4   5  17       21.49        4.89     28.51 o 
  -3   5  17      125.43       83.17     34.60 o 
  -2   5  17       28.95       46.47     29.58 o 
  -1   5  17      112.53      109.81     42.98 o 
   0   5  17       88.30       73.69     38.26 o 
   1   5  17       19.50       24.56     34.91 o 
   2   5  17      422.25      411.35     62.94 o 
   3   5  17        5.31      -10.77     31.91 o 
   4   5  17       16.15       45.96     39.24 o 
  -5   6  17        1.64       16.22     32.86 o 
  -4   6  17        6.00        2.37     43.71 o 
  -3   6  17        2.81       17.68     29.76 o 
  -2   6  17      115.07      102.60     44.97 o 
  -1   6  17       26.66      -26.59     32.32 o 
   0   6  17        0.38      -28.55     32.63 o 
   1   6  17       77.10       40.55     37.46 o 
   2   6  17        0.21      -29.72     29.72 o 
   3   6  17      275.62      358.65     61.84 o 
  -3   7  17      374.41      225.69     59.83 o 
  -2   7  17        5.74      -10.75     37.26 o 
  -1   7  17       91.32      102.73     48.14 o 
   0   7  17       29.23       67.66     64.74 o 
   1   7  17        0.65      -17.65     44.53 o 
  -8   0  18      112.45      161.22     63.98 o 
  -6   0  18      328.01      209.84     67.05 o 
  -4   0  18      244.26      217.01     69.09 o 
  -2   0  18      258.97      237.48     73.19 o 
   0   0  18       41.34       43.25     36.36 o 
   2   0  18      194.47      300.46     62.70 o 
   4   0  18        8.89       -7.68     47.60 o 
  -8   1  18       84.14       75.40     42.74 o 
  -7   1  18        0.93       10.89     33.88 o 
  -6   1  18       29.75       41.69     35.44 o 
  -5   1  18       49.75       15.84     32.78 o 
  -4   1  18        4.81       -4.85     30.60 o 
  -3   1  18      245.87      164.27     90.59 o 
  -2   1  18       48.06       26.90     30.23 o 
  -1   1  18       55.37       50.92     38.66 o 
   0   1  18      329.91      335.78     45.07 o 
   1   1  18      133.86      125.20     33.76 o 
   2   1  18      172.94      182.98     32.09 o 
   3   1  18       51.27       40.73     31.63 o 
   4   1  18      346.82      439.65     94.17 o 
   5   1  18       25.31       12.28     59.37 o 
  -8   2  18       84.63       66.02     60.91 o 
  -7   2  18       10.94        0.71     31.83 o 
  -6   2  18       26.25       52.02     38.18 o 
  -5   2  18       16.01       13.53     31.54 o 
  -4   2  18      433.14      309.43    142.03 o 
  -3   2  18       35.49        5.93     27.60 o 
  -2   2  18      211.04      192.03     38.15 o 
  -1   2  18       57.61       58.92     30.33 o 
   0   2  18       93.13       24.23     52.32 o 
   1   2  18      102.97      192.40     45.49 o 
   2   2  18        0.90       20.64     46.83 o 
   3   2  18        3.61       25.81     29.89 o 
   4   2  18       39.44        9.02     30.60 o 
   5   2  18      246.88      153.54     71.14 o 
  -7   3  18        8.48       22.35     37.53 o 
  -6   3  18        0.02      -18.40     44.02 o 
  -5   3  18       75.14       56.97     41.44 o 
  -4   3  18        0.39       -6.59     28.63 o 
  -3   3  18      208.81      190.79     39.93 o 
  -2   3  18       56.39       39.72     34.43 o 
  -1   3  18      314.44      288.03     43.18 o 
   0   3  18        8.20      -22.44     22.44 o 
   1   3  18       24.99       10.87     33.56 o 
   2   3  18       10.29      -28.77     28.77 o 
   3   3  18        9.23       17.59     39.67 o 
   4   3  18        2.08      -28.78     28.78 o 
  -6   4  18        2.39       10.53     37.85 o 
  -5   4  18        0.33      -28.55     28.55 o 
  -4   4  18      117.77       96.43     36.22 o 
  -3   4  18        1.14        6.56     28.50 o 
  -2   4  18        0.22        5.31     26.50 o 
  -1   4  18      155.59      129.27     34.24 o 
   0   4  18        1.39       30.50     35.17 o 
   1   4  18      159.88      196.59     51.38 o 
   2   4  18        5.15       -4.57     36.59 o 
   3   4  18      288.04      395.63     90.08 o 
   4   4  18        4.63       13.66     38.54 o 
  -5   5  18      161.42      198.21     45.21 o 
  -4   5  18        9.88        5.21     33.60 o 
  -3   5  18      110.64       61.18     35.36 o 
  -2   5  18       47.21       14.97     30.10 o 
  -1   5  18       34.03       23.13     38.80 o 
   0   5  18       58.24       29.49     38.44 o 
   1   5  18        1.76       11.17     36.07 o 
   2   5  18       91.91      118.73     44.64 o 
   3   5  18       27.73       -8.80     56.04 o 
  -4   6  18      106.94       94.74     50.72 o 
  -3   6  18       28.31        7.51     32.74 o 
  -2   6  18      108.01       41.92     44.30 o 
  -1   6  18       18.56       82.32     45.04 o 
   0   6  18       96.85       81.26     61.93 o 
   1   6  18       38.25       76.33     50.41 o 
  -7   0  19      117.45      133.58     65.51 o 
  -5   0  19        5.59      -11.77     46.57 o 
  -3   0  19        5.63       -3.07     47.60 o 
  -1   0  19      115.19      189.37     72.68 o 
   1   0  19      421.66      506.18     96.22 o 
  -7   1  19      122.86       71.20     49.65 o 
  -6   1  19       13.36       39.34     35.78 o 
  -5   1  19       30.56       33.00     42.99 o 
  -4   1  19      105.61       98.76     59.37 o 
  -3   1  19      201.67      147.25     46.32 o 
  -2   1  19       47.95       25.55     29.78 o 
  -1   1  19       13.51       29.56     30.92 o 
   0   1  19       65.70       70.15     32.13 o 
   1   1  19        5.45       15.87     29.08 o 
   2   1  19        0.81      -10.60     37.14 o 
   3   1  19        9.30      -11.63     37.62 o 
   4   1  19       93.83      156.61     74.21 o 
  -6   2  19       21.37       55.92     39.99 o 
  -5   2  19        7.14        5.53     34.69 o 
  -4   2  19      357.60      291.61     95.96 o 
  -3   2  19        2.99       51.37     33.76 o 
  -2   2  19      381.07      275.01     59.27 o 
  -1   2  19       43.26       33.97     31.80 o 
   0   2  19       71.49       78.07     33.88 o 
   1   2  19       88.65       20.41     48.37 o 
   2   2  19        7.32      -34.65     34.65 o 
   3   2  19       73.14       40.18     34.35 o 
   4   2  19        7.48       75.75     62.95 o 
  -6   3  19        0.19       -9.01     35.82 o 
  -5   3  19      147.73      136.39     47.03 o 
  -4   3  19        6.18        4.88     36.37 o 
  -3   3  19        0.85      -14.70     28.68 o 
  -2   3  19       89.50       99.17     34.71 o 
  -1   3  19       40.77       13.80     39.32 o 
   0   3  19       79.87       76.93     43.25 o 
   1   3  19       10.06       -4.54     36.47 o 
   2   3  19      186.22      112.30     45.90 o 
   3   3  19       30.31      -20.29     38.72 o 
  -5   4  19        3.41      -21.15     33.15 o 
  -4   4  19      109.63      120.65     38.23 o 
  -3   4  19        1.15      -13.10     28.78 o 
  -2   4  19      177.31      209.19     43.48 o 
  -1   4  19        2.53      -33.37     33.37 o 
   0   4  19       46.75       31.29     54.00 o 
   1   4  19       30.48       13.67     38.90 o 
   2   4  19        2.75      -15.81     35.44 o 
  -3   5  19       31.02       53.56     36.56 o 
  -2   5  19       23.68       10.05     42.59 o 
  -1   5  19       57.29      137.35     52.69 o 
   0   5  19      160.14      189.45     53.12 o 
   1   5  19        1.93       22.46     42.88 o 
  -4   0  20       78.48      112.60     66.02 o 
  -2   0  20      228.37      284.57     83.43 o 
   0   0  20      106.52       12.80     59.88 o 
  -5   1  20        5.54       57.58     40.05 o 
  -4   1  20       20.43       44.58     40.49 o 
  -3   1  20      133.31       98.03     56.04 o 
  -2   1  20       28.16       11.30     36.89 o 
  -1   1  20       70.96       67.26     35.01 o 
   0   1  20      120.81       90.02     52.73 o 
   1   1  20       36.83       22.38     79.08 o 
   2   1  20       76.76       52.21     71.91 o 
  -5   2  20       43.84       40.11     41.01 o 
  -4   2  20      103.76      107.39     46.22 o 
  -3   2  20       50.76       44.48     33.55 o 
  -2   2  20       97.91      120.20     40.07 o 
  -1   2  20        2.46       20.27     32.21 o 
   0   2  20        9.01      -29.98     29.98 o 
   1   2  20       11.28      -25.19     39.73 o 
   2   2  20       11.95       -2.53     41.66 o 
  -4   3  20       49.47       63.37     35.85 o 
  -3   3  20      229.12      313.22    109.29 o 
  -2   3  20        1.85       -8.53     35.07 o 
  -1   3  20      142.18       70.78     54.92 o 
   0   3  20        2.15      -30.53     53.48 o 
   1   3  20        3.85      -26.47     43.25 o 
  -2   4  20       52.85       42.30     50.71 o 
  -1   4  20       99.15       67.65     49.39 o 
   0   4  20       11.06       13.82     60.39 o 
  -3   0  21      274.92      275.36     84.45 o 
  -1   0  21        7.87       -4.09     57.32 o 
  -3   1  21       49.18      119.16     50.10 o 
  -2   1  21        7.52       42.95     46.83 o 
  -1   1  21       76.37       58.74     37.81 o 
   0   1  21        1.01      -15.79     34.73 o 
  -2   2  21      391.54      470.85     69.97 o 
  -1   2  21       89.37       68.32     66.02 o 
                                                 
